# Supplementary material for: Landscape of gene expression variation of natural isolates of Cryptococcus neoformans in response to biologically relevant stresses
Source: Microb Genom. 2019 Dec 20;6(1):e000319. doi: 10.1099/mgen.0.000319 (PMC7067042; doi:10.1099/mgen.0.000319)
Supplement: Supplementary material 1 [file mgen-6-319-s001.xlsx]

## Sheet: Table_S1a
Table_S1a. Description of all samples
Sample name	Isolate	Lineage	Isolation source	RNA-Seq condition	Replicate	BioSampleID	Sequence file 1	Sequence file 2	Sample Accession	Study Accession	BioProject Access
A1-SLIM_1	A1-35-8	VNI	Environment	starvation-low-iron media	Rep 1	SAMN01057088	SRX182994	SRX182965	SRS408023	SRP015456	PRJNA167480
A1-SLIM_2	A1-35-8	VNI	Environment	starvation-low-iron media	Rep 2	SAMN01057089	SRX185131	SRX182957	SRS408016	SRP015456	PRJNA167480
A1-MP_1	A1-35-8	VNI	Environment	macrophage	Rep 1	SAMN01057128	SRX185124	SRX182947	SRS408010	SRP015456	PRJNA167480
A1-MP_2	A1-35-8	VNI	Environment	macrophage	Rep 2	SAMN01057129	SRX185130	SRX182937	SRS408005	SRP015456	PRJNA167480
A1-PG_1	A1-35-8	VNI	Environment	pigeon guano	Rep 1	SAMN01057086	SRX182949	SRX182936	SRS408004	SRP015456	PRJNA167480
A1-PG_2	A1-35-8	VNI	Environment	pigeon guano	Rep 2	SAMN01057087	SRX182988	SRX182958	SRS408017	SRP015456	PRJNA167480
A1-CSF	A1-35-8	VNI	Environment	rabbit cerebrospinal fluid	Rep 1	SAMN01933015	SRX220528		SRS410277	SRP015456	PRJNA167480
A1-YPD_1	A1-35-8	VNI	Environment	yeast extract-peptone-dextrose	Rep 1	SAMN01057084	SRX185112	SRX182952	SRS408012	SRP015456	PRJNA167480
A1-YPD_2	A1-35-8	VNI	Environment	yeast extract-peptone-dextrose	Rep 2	SAMN01057085	SRX182940	SRX182930	SRS408006	SRP015456	PRJNA167480
A5-SLIM_1	A5-35-17	VNI	Environment	starvation-low-iron media	Rep 1	SAMN01057094	SRX185123	SRX182980	SRS408035	SRP015456	PRJNA167480
A5-SLIM_2	A5-35-17	VNI	Environment	starvation-low-iron media	Rep 2	SAMN01057095	SRX182953	SRX182934	SRS408003	SRP015456	PRJNA167480
A5-MP_1	A5-35-17	VNI	Environment	macrophage	Rep 1	SAMN01057130	SRX185136	SRX185106	SRS408041	SRP015456	PRJNA167480
A5-MP_2	A5-35-17	VNI	Environment	macrophage	Rep 2	SAMN01057131	SRX185111	SRX182986	SRS408037	SRP015456	PRJNA167480
A5-PG_1	A5-35-17	VNI	Environment	pigeon guano	Rep 1	SAMN01057092	SRX182990	SRX182972	SRS408029	SRP015456	PRJNA167480
A5-PG_2	A5-35-17	VNI	Environment	pigeon guano	Rep 2	SAMN01057093	SRX185113	SRX182923	SRS407992	SRP015456	PRJNA167480
A5-CSF	A5-35-17	VNI	Environment	rabbit cerebrospinal fluid	Rep 1	SAMN01933019	SRX263400		SRS415076	SRP015456	PRJNA167480
A5-YPD_1	A5-35-17	VNI	Environment	yeast extract-peptone-dextrose	Rep 1	SAMN01057090	SRX182991	SRX182975	SRS408039	SRP015456	PRJNA167480
A5-YPD_2	A5-35-17	VNI	Environment	yeast extract-peptone-dextrose	Rep 2	SAMN01057091	SRX185133	SRX182963	SRS408022	SRP015456	PRJNA167480
Bt85-SLIM_1	Bt85	VNBI	Clinic	starvation-low-iron media	Rep 1	SAMN01057112	SRX182995	SRX182971	SRS408027	SRP015456	PRJNA167480
Bt85-SLIM_2	Bt85	VNBI	Clinic	starvation-low-iron media	Rep 2	SAMN01057113	SRX185134	SRX182964	SRS408024	SRP015456	PRJNA167480
Bt85-MP_1	Bt85	VNBI	Clinic	macrophage	Rep 1	SAMN01057136	SRX185110	SRX182984	SRS408036	SRP015456	PRJNA167480
Bt85-MP_2	Bt85	VNBI	Clinic	macrophage	Rep 2	SAMN01057137	SRX185116	SRX182968	SRS408025	SRP015456	PRJNA167480
Bt85-PG_1	Bt85	VNBI	Clinic	pigeon guano	Rep 1	SAMN01057110	SRX185107	SRX182939	SRS408042	SRP015456	PRJNA167480
Bt85-PG_2	Bt85	VNBI	Clinic	pigeon guano	Rep 2	SAMN01057111	SRX185120	SRX182932	SRS408000	SRP015456	PRJNA167480
Bt85-CSF	Bt85	VNBI	Clinic	rabbit cerebrospinal fluid	Rep 1	SAMN01933017	SRX220530			SRP015456	PRJNA167480
Bt85-YPD_1	Bt85	VNBI	Clinic	yeast extract-peptone-dextrose	Rep 1	SAMN01057108	SRX185121	SRX182978	SRS408033	SRP015456	PRJNA167480
Bt85-YPD_2	Bt85	VNBI	Clinic	yeast extract-peptone-dextrose	Rep 2	SAMN01057109	SRX182946	SRX182925	SRS407994	SRP015456	PRJNA167480
C23-SLIM_1	C23	VNI	Clinic	starvation-low-iron media	Rep 1	SAMN01057124	SRX182996	SRX182969	SRS408028	SRP015456	PRJNA167480
C23-SLIM_2	C23	VNI	Clinic	starvation-low-iron media	Rep 2	SAMN01057125	SRX182951	SRX182935	SRS408002	SRP015456	PRJNA167480
C23-MP_1	C23	VNI	Clinic	macrophage	Rep 1	SAMN01057126	SRX185126	SRX182942	SRS407991	SRP015456	PRJNA167480
C23-MP_2	C23	VNI	Clinic	macrophage	Rep 2	SAMN01057127	SRX185128	SRX182941	SRS408007	SRP015456	PRJNA167480
C23-PG_1	C23	VNI	Clinic	pigeon guano	Rep 1	SAMN01057122	SRX182992	SRX182967	SRS408040	SRP015456	PRJNA167480
C23-PG_2	C23	VNI	Clinic	pigeon guano	Rep 2	SAMN01057123	SRX182982	SRX182955	SRS408014	SRP015456	PRJNA167480
C23-CSF	C23	VNI	Clinic	rabbit cerebrospinal fluid	Rep 1	SAMN01933014	SRX220527		SRS410276	SRP015456	PRJNA167480
C23-YPD_1	C23	VNI	Clinic	yeast extract-peptone-dextrose	Rep 1	SAMN01057120	SRX182938	SRX182928	SRS407997	SRP015456	PRJNA167480
C23-YPD_2	C23	VNI	Clinic	yeast extract-peptone-dextrose	Rep 2	SAMN01057121	SRX182985	SRX182959	SRS408018	SRP015456	PRJNA167480
CHC193-SLIM_1	CHC193	VNI	Clinic	starvation-low-iron media	Rep 1	SAMN01057106	SRX185125	SRX182987	SRS408043	SRP015456	PRJNA167480
CHC193-SLIM_2	CHC193	VNI	Clinic	starvation-low-iron media	Rep 2	SAMN01057107	SRX185108	SRX182944	SRS408008	SRP015456	PRJNA167480
CHC193-MP_2	CHC193	VNI	Clinic	macrophage	Rep 2	SAMN01057135	SRX185139	SRX182926	SRS407995	SRP015456	PRJNA167480
CHC193-PG_1	CHC193	VNI	Clinic	pigeon guano	Rep 1	SAMN01057104	SRX182981	SRX182956	SRS408015	SRP015456	PRJNA167480
CHC193-PG_2	CHC193	VNI	Clinic	pigeon guano	Rep 2	SAMN01057105	SRX182993	SRX182966	SRS408026	SRP015456	PRJNA167480
CHC193-CSF	CHC193	VNI	Clinic	rabbit cerebrospinal fluid	Rep 1	SAMN01933020	SRX220532		SRS410279	SRP015456	PRJNA167480
CHC193-YPD_1	CHC193	VNI	Clinic	yeast extract-peptone-dextrose	Rep 1	SAMN01057102	SRX185109	SRX182948	SRS408011	SRP015456	PRJNA167480
CHC193-YPD_2	CHC193	VNI	Clinic	yeast extract-peptone-dextrose	Rep 2	SAMN01057103	SRX185137	SRX182970	SRS408044	SRP015456	PRJNA167480
H99-SLIM_1	H99	VNI	Clinic	starvation-low-iron media	Rep 1	SAMN01057100	SRX185122	SRX182979	SRS408034	SRP015456	PRJNA167480
H99-SLIM_2	H99	VNI	Clinic	starvation-low-iron media	Rep 2	SAMN01057101	SRX185115	SRX182924	SRS407993	SRP015456	PRJNA167480
H99-MP_1	H99	VNI	Clinic	macrophage	Rep 1	SAMN01057132	SRX185119	SRX182960	SRS408019	SRP015456	PRJNA167480
H99-MP_2	H99	VNI	Clinic	macrophage	Rep 2	SAMN01057133	SRX185135	SRX182933	SRS408001	SRP015456	PRJNA167480
H99-PG_1	H99	VNI	Clinic	pigeon guano	Rep 1	SAMN01057098	SRX182977	SRX182961	SRS408020	SRP015456	PRJNA167480
H99-PG_2	H99	VNI	Clinic	pigeon guano	Rep 2	SAMN01057099	SRX185127	SRX182989	SRS408038	SRP015456	PRJNA167480
H99-CSF	H99	VNI	Clinic	rabbit cerebrospinal fluid	Rep 1	SAMN01933018	SRX220544	SRX220543	SRS410281	SRP015456	PRJNA167480
H99-YPD_1	H99	VNI	Clinic	yeast extract-peptone-dextrose	Rep 1	SAMN01057096	SRX185117	SRX182929	SRS407998	SRP015456	PRJNA167480
H99-YPD_2	H99	VNI	Clinic	yeast extract-peptone-dextrose	Rep 2	SAMN01057097	SRX185140	SRX182974	SRS408030	SRP015456	PRJNA167480
Tu401-SLIM_1	Tu401-1	VNBI	Environment	starvation-low-iron media	Rep 1	SAMN01057118	SRX182950	SRX182931	SRS407999	SRP015456	PRJNA167480
Tu401-SLIM_2	Tu401-1	VNBI	Environment	starvation-low-iron media	Rep 2	SAMN01057119	SRX182943	SRX182922	SRS407990	SRP015456	PRJNA167480
Tu401-MP_1	Tu401-1	VNBI	Environment	macrophage	Rep 1	SAMN01057138	SRX185129	SRX182945	SRS408009	SRP015456	PRJNA167480
Tu401-MP_2	Tu401-1	VNBI	Environment	macrophage	Rep 2	SAMN01057139	SRX185114	SRX182976	SRS408032	SRP015456	PRJNA167480
Tu401-PG_1	Tu401-1	VNBI	Environment	pigeon guano	Rep 1	SAMN01057116	SRX182983	SRX182954	SRS408013	SRP015456	PRJNA167480
Tu401-PG_2	Tu401-1	VNBI	Environment	pigeon guano	Rep 2	SAMN01057117	SRX185132	SRX182962	SRS408021	SRP015456	PRJNA167480
Tu401-CSF	Tu401-1	VNBI	Environment	rabbit cerebrospinal fluid	Rep 1	SAMN01933016	SRX220535		SRS410280	SRP015456	PRJNA167480
Tu401-YPD_1	Tu401-1	VNBI	Environment	yeast extract-peptone-dextrose	Rep 1	SAMN01057114	SRX185118	SRX182927	SRS407996	SRP015456	PRJNA167480
Tu401-YPD_2	Tu401-1	VNBI	Environment	yeast extract-peptone-dextrose	Rep 2	SAMN01057115	SRX185138	SRX182973	SRS408031	SRP015456	PRJNA167480

## Sheet: Table_S1b
Table_S1b. RSEM expected count of all samples
GeneID	A1-YPD_1	A1-YPD_2	A5-YPD_1	A5-YPD_2	Bt85-YPD_1	Bt85-YPD_2	C23-YPD_1	C23-YPD_2	CHC193-YPD_1	CHC193-YPD_2	H99-YPD_1	H99-YPD_2	Tu401-YPD_1	Tu401-YPD_2	A1-SLIM_1	A1-SLIM_2	A5-SLIM_1	A5-SLIM_2	Bt85-SLIM_1	Bt85-SLIM_2	C23-SLIM_1	C23-SLIM_2	CHC193-SLIM_1	CHC193-SLIM_2	H99-SLIM_1	H99-SLIM_2	Tu401-SLIM_1	Tu401-SLIM_2	A1-PG_1	A1-PG_2	A5-PG_1	A5-PG_2	Bt85-PG_1	Bt85-PG_2	C23-PG_1	C23-PG_2	CHC193-PG_1	CHC193-PG_2	H99-PG_1	H99-PG_2	Tu401-PG_1	Tu401-PG_2	A1-MP_1	A1-MP_2	A5-MP_1	A5-MP_2	Bt85-MP_1	Bt85-MP_2	C23-MP_1
CNAG_00001	4	48	29	9	1	0	2	51	24	3	11	6	1	1	14	6	11	15	0	2	2	6	10	3	3	6	0	0	2	1	2	6	0	0	2	5	0	0	7	3	0	0	4	6	10	3	0	2	13
CNAG_00002	382	648	11	18	0	1	599	563	52	53	702	627	0	0	437	816	62	28	0	0	558	962	73	45	448	401	0	0	101	153	17	344	0	1	87	332	65	63	433	287	1	1	173	153	17	9	0	0	150
CNAG_00003	393	535	438	493	1	0	489	541	964	706	354	348	0	0	419	552	730	647	1	1	523	859	1181	606	487	526	0	1	181	302	735	3961	1	2	191	498	1830	1689	538	473	2	0	186	322	415	264	0	0	231
CNAG_00004	1788	2326	2152	1969	3	3	2559	2396	2926	2479	2760	2616	2	4	1539	1630	1489	1729	3	3	2037	2279	2085	1528	2087	2280	2	0	805	1049	1068	1557	5	0	873	1679	1721	1747	2352	1797	2	1	242	340	267	226	0	0	355
CNAG_00005	437	814	3846	3846	4	4	926	841	6674	4430	1049	1146	2	9	804	1117	5663	4385	9	3	1045	1612	5102	4073	1244	1468	4	2	101	138	2538	23507	6	5	128	345	4599	3239	2092	1371	1	1	465	748	378	330	0	1	813
CNAG_00006	6531	8572	6710	6141	5206	11572	7556	7621	8622	8647	10680	8280	4879	7394	5085	5420	5724	6608	5348	5730	4768	5892	4210	4296	5471	6040	4577	5191	4461	4863	6031	6653	7383	12770	5258	8226	5116	5852	6437	4744	5784	7809	662	1050	687	523	1483	2609	1182
CNAG_00007	1872	3178	1672	2046	2233	5371	4002	3757	4799	5597	5495	5425	1801	2520	1088	1819	2459	1476	2277	2225	1464	2327	1910	1144	2598	2764	1713	1254	804	905	1093	1340	1332	2231	731	1803	1695	1581	3369	2160	697	745	214	313	147	126	301	734	384
CNAG_00008	1976	2373	1923	2359	2274	2813	2152	2218	2970	2002	1987	2021	2485	3227	1963	2474	2799	4088	3794	4276	2918	3609	3063	2119	3018	3566	4522	4476	1267	1466	1542	1434	1856	2532	1109	1314	2013	2169	2439	1961	1761	2313	701	979	793	697	1042	2014	879
CNAG_00009	473	784	605	680	592	1607	648	662	914	918	859	861	552	965	240	439	658	664	603	707	438	637	956	509	818	758	893	708	178	194	369	704	611	1196	208	780	625	581	701	531	376	691	263	251	255	226	236	543	280
CNAG_00010	1158	1713	945	1169	758	1840	2012	1928	1852	1400	1179	1551	682	950	699	3476	2324	1332	948	1109	1532	2981	4581	716	1104	1197	4238	3057	534	695	1072	1516	893	1166	1064	1775	615	626	1704	1490	529	682	3100	3126	2055	2793	7456	6203	2800
CNAG_00011	3383	4491	3503	2961	2608	6712	4416	4041	4168	4346	6718	5334	1703	2757	3810	2547	2695	4068	2453	2154	3580	2976	1498	2518	4154	5016	2078	2176	3176	4054	5737	5443	4301	7578	4020	7174	5420	6654	7777	5459	4009	3834	731	1248	1088	963	2751	3244	826
CNAG_00012	2562.66	3637.48	2181.73	2290.42	1985.6	4203.62	2621.25	2639.03	3930.07	3754.97	3582.11	3021.72	1928.56	2572.15	1331.83	1464.14	1624.98	1878.23	1312.14	1430.24	1410.3	1744.87	1771.99	1120.09	2109.23	2203.2	1650.82	1221.63	2793.62	3182.16	3451.7	6701.38	3227.39	5557.18	2356.83	6101.32	3941.38	4160.66	8596.94	6174.08	3018.77	3361.84	213.17	563.64	374.81	154.35	340.55	1023.28	402.82
CNAG_00013	1782.59	2726.31	1149.73	1103.41	1405.65	3158.83	1961.15	1947.66	1650.36	1914.83	2079.18	1874.97	635.35	816.18	1661.1	1070.74	974.48	1078.31	1300.43	1239.53	1035.57	1009.92	1083.74	961.03	2117.52	2591.54	556.61	486.43	692.5	774.61	458.5	753.96	1053.55	1637.36	446.54	1246.39	537.28	542.8	1171.47	844.64	240.07	290.08	136.31	267.36	224.19	146.31	138.56	328.17	281.59
CNAG_00014	279.75	447.21	283.54	302.17	209.75	443.55	498.6	494.31	730.57	699.21	565.71	562.31	152.09	206.67	299.07	310.13	510.54	378.46	364.43	345.23	253.12	368.21	694.27	302.88	407.25	507.25	173.57	160.94	215.88	298.23	345.79	310.66	150.06	250.46	278.63	602.3	498.34	505.53	571.59	466.27	139.16	162.08	49.52	82	240	125.33	26.88	49.55	80.59
CNAG_00015	270	444	424	460	146	372	444	460	668	638	280	326	169	250	1058	561	953	1174	1214	1053	875	770	797	528	977	1520	477	721	1647	1677	2444	2262	661	1159	1689	3901	1172	1327	1169	829	1232	1217	139	323	280	90	123	314	546
CNAG_00016	1761	2388	1835	1711	867	2122	2537	2523	2481	2901	3374	2802	455	715	1722	1799	1269	1762	678	678	1637	1692	1737	1458	1794	1911	387	369	263	381	560	830	407	604	261	1385	583	683	1093	699	194	152	187	280	199	134	168	375	317
CNAG_00017	403	458	262	218	71	138	360	321	311	297	767	478	103	163	496	857	480	490	93	102	691	823	579	482	690	738	238	230	62	104	64	95	17	28	65	196	76	94	218	133	29	32	157	168	83	74	58	100	187
CNAG_00018	1741	2366	1856	2038	1309	2440	1827.12	1917	2978	2687	2104.1	2096	1398	2125	923	1430.11	1073	1627	1262	1396	2211.25	2241	2569	990	1380	1774.2	1119	983	1316	1259	1538	3118	1557	2652	1213	2932	2005	1967	3824	2677	1287	1763	275	385	795	437	446	522	332
CNAG_00019	1739	2639	2218	1946	2453	4765	3153.88	2985	4414	4556	4368.9	3745	2096	2422	1441	2602.89	2841	1846	1276	1175	1481.75	2456	2769	2015	1650	1622.8	1877	1770	183	262	677	747	828	1166	288	679	583	618	774	526	457	522	406	387	287	324	642	1032	610
CNAG_00020	2459	2486	2449	2926	2058	2226	2110	2358	3932	1964	2002	2197	1487	1935	1486	3389	3692	3596	2420	2997	2801	4226	3435	1969	3324	3117	2774	1889	2790	2930	4881	3178	2843	3570	3925	2504	3635	3883	4246	3408	1894	2962	850	1280	787	599	1234	3047	1388
CNAG_00021	804	1219	473	589	706	1603	1658	1590	1435	1200	1517	1583	664	934	961	2610	1684	904	483	784	1405	2682	2028	635	1137	1344	1226	988	299	332	186	173	308	521	305	408	258	220	927	648	191	201	276	229	78	168	273	193	300
CNAG_00022	1351	2391	1201	1400	1200	3433	2528	2441	2830	3365	2952	2576	1193	1708	446	1324	357	475	415	375	896	1073	1934	364	333	498	1040	1014	528	686	833	991	931	1409	706	1460	977	1178	1890	1210	593	692	293	399	299	291	378	531	334
CNAG_00023	781	1047	644	475	562	1308	648	591	654	531	1714	1099	425	660	1195	939	624	856	1062	1039	1033	825	586	800	1054	1344	813	791	110	111	92	61	169	345	100	197	73	84	105	70	105	153	96	160	116	76	135	277	115
CNAG_00024	8406.25	7364.92	11835.9	13527.6	9614	9022.12	9807.31	10947.9	18628.3	8114	7676.24	9027.01	10385.3	11340.8	13375.1	32946.1	13501.7	19774.4	8649.24	11255.3	17331.2	28592.8	25991.1	13053.4	15048.2	13570.9	17706.9	19009.2	3813.06	3966.48	8145.34	4709.51	5038.26	5760.65	6976.58	5589.77	5929.89	6882.9	6991.65	5827.36	4808	7828.64	5976.82	4712.61	4627.47	5260.35	8674.54	10238.9	6286.39
CNAG_00025	2845.75	3219.08	1756.06	1846.44	1180	2067.88	2858.69	3013.1	2814.73	1984	2852.76	2961.99	1124.66	1612.23	2346.85	2667.92	3157.31	3350.61	2533.76	3151.72	2935.81	3689.16	2519.91	2301.6	4241.81	5115.06	2185.13	3282.79	2352.94	2341.52	1952.66	998.49	1677.74	2246.35	2731.42	1504.23	2091.11	2555.1	1704.35	1211.64	1337	1735.36	2428.18	2484.39	2079.53	1418.65	5034.46	5550.08	2463.61
CNAG_00026	2576	4581	2496	3019	2463	6525	6859	6496	7794	7714	5200	5225	2743	3969	915	2877	1745	1018	1027	1108	2287	3237	2718	1266	1868	1718	2432	1366	667	719	767	831	1181	1979	790	1188	733	747	2217	1498	686	687	285	262	127	168	485	679	353
CNAG_00027	1222	1493	1103	1153	921	1611	1694	1727	1366	1094	1454	1318	745	1185	1042	1019	930	1362	1553	1525	1354	1555	902	1077	1326	1327	948	752	429	539	567	910	638	1090	552	1214	735	768	857	644	615	664	163	348	265	216	223	456	227
CNAG_00028	690	1092	742	739	246	598	1278	1252	1489	1760	1568	1516	230	431	1038	1036	947	1130	420	543	1341	1569	1411	995	1688	1814	576	399	136	187	251	530	143	327	199	865	381	409	1213	911	125	137	198	225	131	120	125	240	253
CNAG_00029	75	110	92	72	64	191	203	206	310	302	265	301	65	94	210	202	215	265	179	202	220	328	374	239	532	517	108	81	43	43	110	148	128	240	72	261	156	171	233	174	59	68	44	64	66	95	56	64	60
CNAG_00030	44.17	80.37	103.74	91.45	47.68	112.26	131.75	125.59	297.95	288.28	126.71	97.63	211.95	216	68.31	73.61	101.19	135.9	115.5	145.8	116.28	154.05	232.41	148.17	142.13	143.48	220.33	138.9	26.51	40.55	109.55	174	98.29	139.56	63.1	244.14	113.8	163.31	245.82	232.78	237.5	274.6	15.97	41.55	83.07	52.89	43.43	60.99	23.96
CNAG_00031	544.83	758.63	542.26	575.55	251.32	506.74	1101.25	1027.41	1374.05	1184.72	1178.29	1139.37	252.05	425	492.69	565.39	663.81	773.1	682.5	681.2	697.72	946.95	976.59	598.83	1146.87	1294.52	455.67	335.1	731.49	788.45	1429.45	2913	828.71	1412.44	855.9	3576.86	1396.2	1526.69	4094.18	3005.22	642.5	702.4	130.03	243.45	278.93	200.11	145.57	433.01	234.04
CNAG_00032	40.57	88.76	43	48.54	22	48	90.48	111.37	145.29	125.41	131.24	133.66	22	34	94	98.96	119.77	94.92	97	85	105	112.68	173.67	58.16	204.89	250.19	34	28	70.64	95.3	109	297	63	103	101	431.85	108.41	172.74	439.7	363.95	39	34	33	70	58	22	22.62	52	61.5
CNAG_00033	4.43	5.24	1	5.46	0	0	2.52	1.63	11.71	10.59	7.76	12.34	0	0	1	9.04	7.23	1.08	0	0	1	5.32	10.33	4.84	6.11	11.81	0	0	2.36	5.7	0	0	0	0	0	3.15	3.59	1.26	4.3	7.05	0	0	1	0	2	5	0.38	0	2.5
CNAG_00034	10250	16064	9595	9421	11351	28038	23904	23211	22094	24526	24087	21181	10688	14289	3392	20326	9203	6038	2580	3442	10013	17008	17752	6976	7464	5107	13059	8166	290	349	577	1202	1611	2330	780	1679	672	564	3971	2986	739	899	2212	1861	509	860	5620	8346	3875
CNAG_00035	308	353	445	498	515	663	450	518	1011	648	805	723	492	748	360	313	596	506	808	825	442	455	606	462	1005	1344	1181	677	286	352	423	734	342	582	190	317	974	1118	501	397	262	320	252	378	231	243	222	352	152
CNAG_00036	1878	852	1572	445	428	466	908	924	345	302	1399	520	384	417	2061	1600	512	1205	1501	1248	1697	1341	589	2649	2027	2019	494	1068	382	496	470	266	296	408	510	569	861	1033	297	197	401	484	364	444	309	124	656	716	517
CNAG_00038	1264	1867	1429	1176	1532	3917	2957	2498	3205	3451	4530	3693	1089	1731	927	1036	759	678	1230	1090	1032	1260	1140	731	1153	1304	624	700	140	229	345	409	760	1445	242	518	580	604	636	393	626	643	169	188	87	169	73	90	132
CNAG_00039	1332	1569	1153	1229	665	980	1855	1957	2704	1825	1621	1678	690	1061	2247	5717	3930	4410	1971	2556	3004	5959	2852	3155	3338	3457	2521	2775	766	864	864	858	585	734	1156	965	934	1170	937	822	498	676	1894	2747	2467	2504	1872	2401	2430
CNAG_00040	7431	8906	6511	6282	3584	5468	7287	7413	7973	5276	8869	8855	2856	4847	1738	6579	3849	2827	2128	2241	7605	10661	23695	7200	2353	2620	4622	3518	1330	1220	1863	1333	1371	1618	2087	1704	1060	1418	1915	1242	523	1376	1207	1695	1546	997	2564	5899	1651
CNAG_00043	1697	2531	1502	1781	1036	2195	2749	2528	2445	2555	2632	2618	1060	1476	1247	1120	1281	1395	960	954	1529	1531	1701	877	1490	1761	810	661	599	858	915	1347	719	1272	606	1887	1115	1075	1539	1143	671	704	240	281	234	195	249	531	292
CNAG_00044	3381	3529	3467.57	3259.72	3037.32	3734.52	4510	4485	5111.65	3672	4334	4201.24	2545	3289	1707	2273	2175.46	2578.44	2264.29	2469.86	2846.56	2899.58	3063	2826	2610	2927.31	1839.49	1394.43	1341.28	1714	2170.97	3284.42	2739.47	4197.92	1897	4296.34	3550.92	3710.86	3073.75	2396.4	2312.45	3222.49	326	373.26	158.16	268	600	902	371
CNAG_00045	859	1121	992.43	924.28	588.68	1295.48	971	1011	1055.35	898	1057	983.76	456	719	921	525	987.54	1252.56	1140.71	1234.14	844.44	791.42	1152	913	1214	1430.69	742.51	708.57	1324.72	1376	1727.03	1707.58	1165.53	1888.08	1264	2008.66	1602.08	1865.14	1936.25	1354.6	1074.55	1270.51	199	399.74	316.84	187	307	857	361
CNAG_00046	3873.58	5054.77	3945.75	3549.72	2831.66	6768.05	5047.81	5046.29	5419.9	5701.8	6210.57	4975.25	2466.54	3620.52	3290.62	3534.55	2650.27	3860.47	1800.24	2072.41	3655.33	3783.97	3472.67	3894.98	3919.08	3838.57	2364.81	2122.04	778.96	1048.8	1657.69	2024.64	1525.71	2916.68	1061.49	2727.3	1929.64	1899.18	2015.92	1338.34	1206.71	1458.36	459.36	557.8	353.9	301.49	972.23	1921.9	829.34
CNAG_00047	1596.42	2191.23	3058.25	2865.28	1568.34	4473.95	2606.19	2493.71	2564.1	3475.2	4898.43	4332.75	1461.46	2667.48	3095.38	1358.45	4511.73	4391.53	5575.76	5648.59	1525.67	1853.03	2305.33	1759.02	4666.92	7043.43	3870.19	4070.96	14237	16699.2	17326.3	20712.4	13809.3	23150.3	11979.5	28780.7	16772.4	16934.8	18346.1	14256.7	9655.29	12600.6	481.64	2779.2	2678.1	422.51	807.77	4852.1	1543.66
CNAG_00048	27	49	39	42	51	114	73	64	113	110	163	166	31	50	53	45	54	64	106	101	67	116	360	134	274	316	63	46	33	41	39	292	68	127	35	216	126	139	528	505	35	30	26	122	129	25	37	123	60
CNAG_00049	27.87	57.58	68.85	56.09	37.36	145.21	92.79	66.78	328.63	375.85	382.97	355.43	27.87	46.48	98.72	110.38	213.26	176.29	198.33	164.47	115.33	123.97	382.57	206.35	451.12	478.95	212.39	154.65	36.12	52.31	91.77	304.86	89.52	208.19	58.29	314.79	560.41	579.37	765.34	598.09	63.06	72.11	24.13	51.38	49.18	18.45	54.06	61.05	30.17
CNAG_00050	295.13	441.42	336.15	393.91	295.64	796.79	497.21	537.22	874.37	857.15	769.03	733.57	148.13	213.52	225.28	294.62	473.74	507.71	214.67	287.53	334.67	474.03	657.43	370.65	479.88	473.05	393.61	308.35	53.88	82.69	81.23	140.14	136.48	217.81	41.71	238.21	123.59	139.63	190.66	131.91	41.94	32.89	253.87	223.62	133.82	283.55	369.94	201.95	176.83
CNAG_00051	4311.23	4818.16	3883.92	5244.56	1890.64	1751.33	4294.85	4681.6	6349.72	3461.53	3342.32	3699.45	2296.47	2558.09	4523.9	6761.02	5297.21	7615.94	4187.22	5099.89	7057.65	9428.09	6179.36	5554.32	6768.65	7806.9	4653.94	4509.95	2504.02	2639.94	3389.41	1965.54	2360.67	2157.72	3048.59	2153.64	2443.47	2819.78	2777.55	2722.98	2141.13	2941.95	2252.11	3195.37	2532.91	1692.41	1601.7	3906.89	3022.97
CNAG_00052	6447.77	3269.84	8043.08	3409.44	1613.36	2038.67	2656.15	2475.4	2858.28	2854.47	3291.68	1206.55	1764.53	1833.91	12213.1	6216.98	2163.79	12930.1	3217.78	3982.11	9869.35	6509.91	3182.64	15769.7	7511.35	6995.1	1153.06	3856.05	340.98	552.06	301.59	695.46	433.33	849.28	820.41	3115.36	1172.53	1516.22	24.45	21.02	1469.87	1174.05	442.89	119.63	85.09	413.59	541.3	150.11	384.03
CNAG_00053	64.08	111.56	91.3	90.25	91.07	284.45	59.14	73.29	302.2	335.97	257.81	285.88	14	39	29.02	78.26	157.55	52.1	104.05	131	153.95	297.57	276.9	119.13	142.65	211.79	98	53.07	11	11.02	27.02	102.56	224	388.13	30.1	137.62	32	44.07	106.8	90.41	24.02	66	116.29	249.49	101.2	65.16	78	139	148.38
CNAG_00054	5977.92	4637.44	6840.7	3739.75	1849.93	3401.55	5153.86	4429.71	5151.8	4609.03	7392.19	3809.12	1019	1821	5152.98	2626.74	3642.45	5987.9	3275.95	3026	5367.05	3710.43	4874.1	5568.87	5782.35	6957.21	1078	1081.93	1756	2211.98	2439.98	2047.44	1000	3037.87	2669.9	4166.38	4291	5743.93	358.2	260.59	1739.98	1925	286.71	280.51	134.8	156.84	93	203	340.62
CNAG_00055	2190	3286	2316	2385	1205	2995	2594	2654	2626	2660	2426	2363	1262	1868	1915	1396	2348	2129	2671	2589	1436	1814	1881	1286	2945	3118	865	863	1815	2014	2370	3697	2854	4513	1976	4138	2603	2352	5635	4165	2262	2934	223	380	353	161	243	547	304
CNAG_00056	1340	1367	1359	1312	1076	1379	1545	1497	1812	1310	1667	1628	889	1112	1212	1415	1404	2095	1435	1409	1833	1710	1221	1731	1925	1970	992	931	1058	1159	1364	1031	1090	1674	1072	1041	1808	1815	1336	967	1194	1419	202	182	95	153	356	487	201
CNAG_00057	27162	17700	31698	16193	9846	16391	22148	19981	11394	11199	18603	11484	8568	10606	18907	24745	11940	26514	10120	12927	31119	27086	18721	38112	14561	13870	9473	11640	5424	6401	8795	16568	10864	16480	7367	18636	12470	12676	24968	18219	8730	10612	1747	4513	3423	1105	2796	12095	3659
CNAG_00058	3444	4790	2998	3292	2865	5459	5176	5160	6056	5448	6286	5785	2491	3332	2597	5197	3651	3184	2344	2488	3636	5566	4556	2442	3883	3284	3438	2882	1585	1675	2630	2199	2170	3353	1517	2324	2374	2329	3683	2729	1537	2051	580	698	335	384	1216	1823	869
CNAG_00059	181	320	131	175	189	749	341	323	430	480	277	315	188	368	182	314	351	149	255	280	119	354	286	48	210	226	298	271	18	20	32	51	68	131	10	38	28	19	53	22	51	47	49	65	36	32	100	156	43
CNAG_00060	662	831	691	684	476	1060	970	961	1023	1056	1003	1035	442	627	871	1612	1187	1125	754	942	1037	1740	1220	938	1011	1179	778	1099	383	486	410	388	475	653	360	506	653	833	491	437	432	439	229	301	258	155	327	455	321
CNAG_00061	14467	19117	15475	16824	11596	23523	19853	20028	27211	25219	27707	27672	12484	16814	15531	41527	33482	20156	13559	18358	25558	39953	45004	23103	33433	29708	27106	16755	50105	51714	54204	49825	39406	69474	39733	43411	72412	66555	139226	106787	49128	61028	1977	3854	2402	1155	2982	9269	3630
CNAG_00062	3073	3670	3294	3007	2530	4346	3729	3433	5009	4235	4764	4138	1897	2614	2479	3583	2619	3498	1936	2371	3411	4050	4306	3777	3903	3330	2424	1882	1138	1361	2431	3004	2048	3664	1499	3483	2488	2472	2783	2155	1554	2214	447	687	470	350	1219	2868	844
CNAG_00063	124	326	214	290	142	510	245	250	355	358	352	408	236	321	90	256	162	137	102	107	291	589	640	127	329	256	461	231	92	101	274	395	228	319	250	414	95	82	488	419	108	216	159	286	52	51	282	713	286
CNAG_00064	1237	1830	1274	1208	998	2404	1888	1818	2213	2188	2122	2020	781	1291	1341	1281	1209	1439	780	694	1356	1421	967	977	1486	1406	1107	882	397	540	622	468	581	1054	541	1044	643	612	699	437	377	543	117	215	145	107	269	512	186
CNAG_00065	4160.72	5145.91	3592.38	3265.44	4709.5	8701.32	5628.67	5628.68	5442.77	4701.59	8048.17	7025.5	3332.75	4415.49	3118.08	6340.66	4643.25	3814.82	3064.76	3525.57	4548.4	6424.16	5775.28	4668.7	5724.77	4659.08	4509.6	3625.55	1480.4	1743.7	2452.75	2932.22	3117.7	5666.27	2228.71	3855.83	2252.72	2173.07	4737.83	3529.35	2115.06	2935.79	741.99	880.07	265.24	269.18	1584.77	2432.86	1379.9
CNAG_00066	10727.3	9763.09	11048.6	11420.6	5865.5	7399.68	8416.33	9209.32	14759.2	6647.41	7471.83	7652.5	5377.25	6884.51	9808.92	10162.3	9240.75	18862.2	8050.24	9477.43	10190.6	11526.8	9324.72	10356.3	10938.2	12825.9	12978.4	13715.5	6800.6	7458.3	6971.25	6771.78	5448.3	6982.73	6203.29	7143.17	7401.28	7967.93	7823.17	6184.65	5140.94	6896.21	2913.01	4340.93	6513.76	5473.82	2423.23	3376.14	2551.1
CNAG_00067	1186	2062	1496	1653	801	2503	2154	2074	2842	3337	2842	2841	844	1369	1320	1924	2250	1918	670	697	1544	2298	3124	1553	2025	1722	1304	1090	710	911	1514	1984	682	1403	851	2709	1379	1309	2829	1840	527	672	376	818	688	630	468	977	688
CNAG_00068	347	446	336	536	499	781	534	495	1275	713	763	910	348	570	431	1145	826	656	876	1237	772	2234	1411	269	841	1129	3202	1865	2639	2793	3282	2108	1653	2297	2673	2816	3396	4012	3486	2953	1286	1836	1930	3801	956	921	2726	12507	5421
CNAG_00069	3	5	9	8	24	80	21	21	119	112	74	72	21	45	5	12	51	26	91	86	29	33	188	88	66	93	90	91	2	4	13	33	36	49	12	65	37	47	49	49	26	24	12	12	12	6	48	98	22
CNAG_00070	2617	2844	2462	2433	1696	2890	3319	3211	3628	2415	3059	2856	1116	1890	3047	4749	3371	4191	2201	2772	4200	5070	3458	1911	3870	4639	3594	2970	2050	2169	2134	1839	1568	2921	1955	1874	2268	2337	3517	2490	2206	3099	512	818	554	411	1166	1744	918
CNAG_00072	8701	9607	8483	7156	6304	10638	11150	10789	13803	10115	10051	8233	6835	9856	6179	6337	4954	6652	4194	4582	6301	6963	4119	5118	5779	6103	3702	4270	3716	4027	4757	4844	4916	7312	5490	7622	5717	6223	5282	3849	5303	7314	545	711	499	458	1028	1199	819
CNAG_00073	5239	5207	4913	5150	3013	4143	5818	6242	5714	4116	5110	5170	2954	3857	4867	5949	5098	7609	4262	4778	7565	7615	5149	5681	6598	6958	4078	4059	1884	2183	3237	3196	2679	3824	2634	4339	3543	3570	4047	3434	2608	3086	1415	1653	1763	1226	1776	2580	1581
CNAG_00074	12115	12899	13646	10857	6022	11999	14663	14805	10774	7616	10165	9302	8314	12010	12538	9295	8434	17513	10454	10700	14858	11614	4648	9544	10954	13512	5717	8320	2393	2594	1914	1807	3718	5939	2816	6747	3347	3894	1349	911	4149	6367	1837	1653	1293	1260	3976	3595	2031
CNAG_00075	3272	3882	3792	3340	1408	3357	4183	3888	5149	5712	3562	2673	2043	2419	2584	2225	2427	3696	1442	1555	2534	2120	1552	2798	1954	2425	996	1358	198	336	348	529	485	692	301	1084	689	817	256	203	578	530	369	198	80	247	687	396	262
CNAG_00076	567	875	576	700	231	720	911	865	797	701	696	793	302	425	506	1361	870	811	161	197	989	1135	729	394	879	682	767	418	75	89	260	205	104	164	239	318	83	101	106	102	55	96	454	369	74	170	400	623	575
CNAG_00077	16758	10854	16961	8957	5733	5551	10066	10665	13192	7922	13741	11365	4865	6166	14250	19623	12218	13020	8365	7895	24199	25696	7685	7333	14070	22433	15639	8302	1433	1814	1313	188	984	1015	1303	332	1942	2750	1147	592	760	503	634	358	252	417	767	527	655
CNAG_00078	1090	1096	878	1052	659	778	1058	1071	2706	1099	740	863	719	828	181	476	426	408	325	352	493	512	2713	565	655	716	1273	721	946	1086	982	1857	1277	1300	862	1573	2081	1875	2566	2284	839	918	360	497	322	302	569	1121	459
CNAG_00079	886	1147	2239	2380	949	1677	1015	1033	1442	1200	530	527	1081	1553	1436	931	1542	2375	2554	2611	3859	2292	2123	1518	867	1272	2962	1833	5451	5815	6508	6998	4519	7657	6003	10058	7743	7923	8825	6524	3972	4737	496	1965	1081	250	661	3031	1504
CNAG_00080	5	22	4	9	45	76	20	23	10	12	31	22	24	29	33	53	57	40	121	133	58	97	52	29	45	65	74	106	3	1	1	0	11	9	3	12	3	0	4	4	2	3	73	150	108	47	102	339	173
CNAG_00081	2604	3501	2566	2927	2175	3769	3745	3818	4910	4049	3665	3434	2251	2764	3022	4141	4000	4368	3567	4039	4165	5897	3992	3887	4088	4208	3186	3722	2457	2839	4229	3968	2903	4162	3154	5222	3878	4295	5007	3663	2581	3241	925	1280	1164	909	1272	2999	1640
CNAG_00082	1223	1960	1618	1392	1147	2933	2103	2076	2474	2717	2356	2221	1053	1576	1311	1764	1578	1765	1274	1367	1819	2212	1890	1874	2029	2058	1542	1700	889	1050	1995	1323	1456	2561	1370	2376	1766	2254	2402	1685	1263	1630	403	625	336	334	493	1107	683
CNAG_00083	1259	1740	1190	1542	1440	2300	2164	2089	2292	1896	1842	2037	1346	1812	1064	1844	1699	1352	1687	1780	1851	2712	3148	1294	1690	1659	1581	1290	542	726	1111	1278	1101	1505	583	1373	980	1011	1650	1335	737	817	323	395	319	226	449	1329	440
CNAG_00084	1958.08	2326.99	1851.68	2057.36	1796.22	2525.62	2617.61	2730.33	3818.71	2445.82	2603.67	2783.59	1388.97	1803.09	2197.11	4560.62	2697.78	2639	1737.29	2104.17	3309.58	5437	3495.9	1984.13	2661.7	2610.89	2802.47	2250.93	1520.14	1649.65	2151.43	1538.16	1390.67	1956.02	1507.48	1332.86	1889.06	2139.54	2449.68	1743.39	997.57	1252.63	644.15	566.36	239.18	323.27	761.34	965.31	891.93
CNAG_00085	96.92	252.01	201.32	259.64	118.78	375.38	212.39	224.67	337.29	351.18	219.33	279.41	148.03	211.91	117.89	268.38	473.22	318	146.71	137.83	155.42	331	523.1	171.87	444.3	424.11	339.53	145.07	122.86	133.35	524.57	310.84	252.33	372.98	399.52	275.14	177.94	202.46	320.32	196.61	108.43	226.37	244.85	309.64	206.82	155.73	193.66	383.69	371.07
CNAG_00086	310	467	249	338	479	922	892	837	947	794	697	841	373	460	294	1992	995	262	376	597	830	2168	1547	276	531	448	1299	847	24	25	58	73	117	196	37	92	42	36	218	138	21	37	219	151	39	123	342	312	263
CNAG_00087	3449	4419	3640	3437	2698	5668	4238	4452	4613	3975	4382	3968	2999	4486	3015	3073	2621	4312	2909	3046	3902	3658	2330	2357	3787	4413	2180	2501	1424	1640	2064	2172	1940	3718	1733	2922	3003	3130	2056	1569	2490	3573	398	368	239	347	529	910	516
CNAG_00088	5120	7280	5419	4832	3701	8889	6955	7157	8635	9222	9605	8329	3700	5633	5061	4936	5020	5727	3204	3545	4255	5160	3949	3658	5391	5864	3353	3474	3567	4565	4714	5752	5037	9045	3421	7548	6426	6791	7524	4909	4360	5681	545	910	570	455	970	1650	845
CNAG_00089	666	983	718	689	653	1458	1244	1239	1313	1417	1441	1169	606	778	598	1385	991	597	743	861	854	1461	903	527	717	809	731	901	178	231	303	416	330	576	230	605	462	424	636	440	233	276	250	185	101	196	245	298	251
CNAG_00090	436	784	535	596	311	908	630	649	1071	1205	778	893	413	628	632	1034	1117	1344	841	1023	979	1340	1582	997	1138	1191	1117	1323	265	300	437	783	469	669	329	887	690	741	880	733	433	670	466	720	566	463	480	1182	626
CNAG_00091	214916	142016	244367	126763	73061	135489	159689	154362	68394	52567	126781	73912	64194	94617	263573	140272	46706	282494	103579	115075	315248	192014	42599	280533	162866	157143	35916	79022	45345	59642	113034	103429	30677	75945	156572	203521	185369	245703	5048	4588	79473	103623	5434	1442	430	1658	4024	996	4808
CNAG_00092	3203.76	4347.54	2324.29	2150	2858	5681.59	4126.49	4410.5	3052.27	2959	5610	4781	2632	3344.55	2119.26	2831	1888.31	1698.15	1631.22	1740.45	2542.68	3216.33	2147	1194	2664	3094.63	2965.12	2213	1545	1726	1393.4	1822.62	3226	4298.5	1986.72	4165.52	1003	1254	4073.81	2900	2201	2707	566	729	372	323	877	1695.83	707
CNAG_00093	19319.2	13986.5	21471.7	13191	9446	14729.4	15971.5	15914.5	8629.73	6938	13388	8342	7846	10350.5	22671.7	22163	15481.7	36206.8	20961.8	22545.5	32162.3	24476.7	7477	31198	22607	24861.4	8722.88	16510	6473	7509	7339.6	4177.38	8755	15607.5	13058.3	14130.5	9427	11798	1007.19	918	11945	17899	1809	853	369	940	2672	1300.17	1508
CNAG_00094	370.77	566.99	414.45	373.19	749.21	1423.41	604.51	577.64	696.09	835.17	989.29	907.09	633.58	886.64	587.28	659.09	797.08	510.9	919.38	1188.95	810.13	1039.86	639.93	691.6	998.59	927.89	835.79	744.95	2685.76	3364.22	5235.07	13993.5	3162.73	5133.66	2251.34	9744.82	8017.84	8733.74	36980.6	25701.8	3367.63	3017.88	192.47	329	125.65	74.75	205.33	493.96	348.83
CNAG_00095	833.23	1185.01	655.55	998.81	529.79	811.59	994.49	985.36	1759.91	1028.83	586.71	957.91	679.42	834.36	631.72	2012.91	1676.92	865.1	764.62	1074.05	898.87	2193.14	1660.07	226.4	894.41	1083.11	1566.21	1326.05	627.24	726.78	862.93	556.45	445.27	722.34	345.66	365.18	440.16	414.26	511.36	307.2	291.37	459.12	341.53	444	294.35	232.25	569.67	660.04	353.17
CNAG_00096	309.8	521.24	322.78	380.44	294.54	616.35	510.13	526.62	661.53	662.14	604.5	608.65	325.04	451.15	292	403.51	498.15	370.82	389.72	421.53	454.68	704.33	584.56	317.77	579.77	519.38	424.37	362.45	2798.86	2964.29	4583.74	4940.38	2249.24	3934.76	3354.67	6724.78	3533.43	3775.86	4982.15	3826.03	2546.86	3251.16	198.91	651.64	429.76	78.92	231.09	1014.3	425.59
CNAG_00097	1548.2	1758.76	1862.22	1843.56	715.46	1079.65	1580.87	1587.38	2180.47	1470.86	1604.5	1689.35	752.96	975.85	2857	2347.49	3424.85	4954.18	1940.28	2078.47	4450.32	5633.67	4361.44	2383.23	3106.23	3769.62	2170.63	1826.55	1495.14	1625.71	1521.26	1623.62	1244.76	1772.24	1257.33	2103.22	1408.57	1487.14	1770.85	1376.97	1135.14	1574.84	786.09	1412.36	1761.24	991.08	381.91	818.7	1106.41
CNAG_00098	1691	2016	2426	1995	1321	2581	2237	2066	3751	3926	3473	2601	1280	1877	2093	1586	2098	3445	1551	1599	2159	2026	2628	2678	2093	2550	871	872	1267	1582	2233	2920	1199	2261	1537	4765	3049	3594	2134	1355	2086	2318	655	1193	1816	782	130	286	569
CNAG_00099	329	552	478	640	374	814	472	530	1161	741	583	743	354	485	98	874	979	279	230	290	351	807	1659	255	758	472	1504	455	276	300	1572	922	428	612	1095	663	412	445	919	597	208	426	368	353	99	156	679	1282	494
CNAG_00100	4265	5739	4195	4586	2037	4606	4679	4919	7399	6237	6324	5687	3833	5142	3853	5565	5194	5679	2291	2249	3618	6216	6305	3397	5442	5236	3298	3563	1890	2046	3525	2874	1786	2948	1882	2460	2792	2853	6707	4905	2428	3424	294	472	206	150	712	747	563
CNAG_00101	479	908	508	617	434	1293	914	910	1251	1396	1089	1161	499	726	552	985	788	674	486	487	856	1412	1379	571	809	769	947	839	199	246	489	518	466	758	336	744	484	486	877	592	295	382	363	500	467	381	349	844	375
CNAG_00104	3457	2994	4247	3987	5293	3941	3173	3486	8895	3480	3363	3512	3466	3282	2353	16798	10830	7132	4767	8813	8625	20839	17996	6599	4714	4612	14080	11460	1154	1129	933	565	1490	1279	797	476	864	1112	2090	1534	602	1028	6206	4284	2407	4565	8148	11743	6932
CNAG_00105	187	227	194	172	153	345	225	231	402	322	333	303	93	123	178	141	171	136	237	198	141	174	122	107	199	264	109	107	64	55	45	90	128	149	43	164	96	112	170	113	41	51	29	47	39	18	45	57	29
CNAG_00106	2148	2971	2490	3499	1338	2003	4515	4469	3637	2319	2098	2860	2096	2529	3876	9918	11151	6504	3557	4676	4283	9504	4926	2718	4473	4969	4306	5411	2556	2973	5543	3972	2007	2087	4405	4401	2127	2331	3180	2741	1661	2152	435	471	285	241	710	1045	1223
CNAG_00107	6499.26	5626.65	6759.69	4814.15	2626.06	4205.86	6438.82	6467.98	4923.34	4631.85	4844.78	3215.87	2673.15	3569.09	1829.56	2609.67	5121.98	4953.66	1600.9	1735.77	3371.79	3115.25	2331.18	3427.73	2901.52	2942.38	1074	881.36	1285.91	1740.95	1973.72	1751.83	1453	2175	2055.53	2915.34	2073.32	2171.47	950.67	813.88	2309.6	2698.72	78	70	22	46	96	129	184.88
CNAG_00108	2663.74	3965.35	2689.31	2847.85	2051.94	4918.14	3991.18	3859.02	4404.66	4744.15	4618.22	4094.13	2030.85	2884.91	1604.44	2614.33	2270.02	2152.34	1564.1	1948.23	2072.21	3041.75	2828.82	1574.27	2236.48	2499.62	1832	1401.64	1388.09	1671.05	2328.28	3044.17	1649	2973	1426.47	2873.66	2101.68	2177.53	4208.33	2779.12	1341.4	1776.28	252	307	143	155	471	781	392.12
CNAG_00109	2403.07	4119.86	1954.13	2250.77	1346.64	3891.41	3411.72	3419.9	4028.29	4882.68	4237.68	3702.2	1953.08	3037.37	1381.78	1868.13	2358.73	1476.46	1095.05	1218.02	1315.71	2152.51	2081.72	778.37	2085.42	2224.24	1578.31	1412.59	468.7	620.07	676.91	1303.2	623.6	1222.62	350.78	1346.34	717.55	788.89	1659.96	1088.1	617.49	527.95	226.61	416.66	277.95	180.85	268.1	688.5	418.75
CNAG_00110	80.93	175.14	118.87	147.23	36.36	134.59	87.28	125.1	164.71	232.32	137.32	174.8	65.92	63.63	6.22	153.87	287.27	40.54	29.95	25.98	340.29	693.49	770.28	130.63	82.58	71.76	233.69	40.41	81.3	69.93	106.09	430.8	702.4	756.38	263.22	313.66	45.45	29.11	404.04	391.9	70.51	443.05	104.39	154.34	1.05	2.15	509.9	452.5	200.25
CNAG_00111	1962	3078	1891	2359	1944	3766	3389	3431	3987	3739	3738	3706	1921	2573	2058	2731	2734	2265	2166	2387	2420	3370	3162	1467	2931	3205	2151	1807	1185	1481	2299	3030	1858	2972	1180	3172	2343	2319	4296	3086	1538	1704	472	609	398	294	755	1682	739
CNAG_00115	4762	6924	4835	4796	5396	11064	7532	7351	11263	14614	9103	8052	3690	5119	2640	4908	7149	7642	5147	5715	4796	6015	4950	7206	4536	4584	2349	2542	4789	5178	8405	6512	5763	10114	4069	6640	4384	5498	8092	5833	3529	4375	1377	3317	2008	827	3500	9561	3178
CNAG_00116	7170.75	10593.3	7323.66	7354.82	8387.97	15633.2	13754.5	14120.7	14158.4	14688.3	14729.1	13506	7641.19	8427.19	3035.92	13819.1	7359.67	4498.77	2667.91	3243.58	6490.41	11422.1	13796.8	5632.6	5711.46	4485.32	8855.74	5927.31	1589.12	1861.03	1746.86	3249.45	2421.87	3522.53	1874.72	3299.83	1580.61	1407.33	7192.95	4591.26	1561.25	1893.17	2008.41	1648.27	530.14	775.64	4022.88	5875.88	3133.04
CNAG_00117	2246.25	2869.68	2119.34	1989.18	1492.03	2717.76	2969.49	2959.27	2430.57	1986.73	3089.92	3068	1632.81	2290.81	1528.08	2832.85	2144.33	2021.23	1451.09	1636.42	3159.59	5128.94	26323.2	6505.4	2129.54	2167.68	2278.26	1534.69	1010.88	1127.97	1363.14	2004.55	1359.13	2128.47	1128.28	2416.17	915.39	888.67	2972.05	2381.74	1071.75	1560.83	445.59	655.73	371.86	266.36	765.12	1459.12	609.96
CNAG_00118	788.08	1157.52	1046.86	912.63	455.08	1729.34	1157.96	1199.47	1147.85	1135.13	1245.05	1109.73	520.8	860.84	632.4	672.07	1077.51	866.23	398.4	476.39	707.33	901.08	1545.62	826.6	707.56	738.12	646.27	477.89	219.87	264.79	447.16	550.92	267.54	697.75	257.06	746.95	352.41	405.18	480.21	332.18	262.79	355.62	88.96	156.45	133.08	131.56	149.29	258.41	147.59
CNAG_00119	440.92	671.48	478.14	497.37	339.92	892.66	670.04	600.53	532.15	718.87	599.95	623.27	371.2	484.16	297.6	249.93	563.49	438.77	261.6	232.61	279.67	370.92	425.38	238.4	425.44	417.88	355.73	284.11	76.13	117.21	157.84	266.08	150.46	204.25	101.94	351.05	139.59	182.82	202.79	164.82	140.21	110.38	95.04	162.55	113.92	83.44	91.71	151.59	116.41
CNAG_00120	954	1248	954	801	603	1255	1164	1127	1263	1547	1408	1120	715	930	588	584	642	635	489	568	485	605	771	438	569	759	635	539	546	644	687	716	596	962	454	853	556	638	1063	611	581	573	122	152	84	80	130	285	149
CNAG_00121	11345	14138	10459	9336	3842	8096	13410	12887	10374	11272	13159	10874	9472	14012	8250	10583	9558	11137	4882	5336	8633	9735	6576	8872	11010	11355	5983	7593	5659	7044	6622	12774	11097	19328	6631	19026	10917	12467	9152	7002	10519	12099	751	1386	1025	772	2044	4401	1109
CNAG_00122	1271	1140	1109	1061	765	813	694	980	1580	1009	1349	1300	847	951	291	418	495	492	639	568	734	1112	1294	711	509	529	575	445	10248	8247	4887	8557	7130	4581	14227	7975	4625	3453	11237	10729	4261	11129	713	1871	136	72	2777	6975	739
CNAG_00123	1483	1875	860	813	501	1272	2198	2272	1514	1402	1297	1013	154	206	435	434	292	360	290	305	774	702	257	425	697	694	46	44	108	146	88	91	111	204	186	508	67	88	198	184	54	61	1107	4009	384	107	428	2768	942
CNAG_00124	269	563	147	262	280	650	584	554	481	296	487	738	430	599	250	782	1279	293	729	884	264	614	761	164	796	736	353	382	699	787	588	621	600	1025	686	832	694	774	1745	1434	789	817	183	319	109	49	273	719	345
CNAG_00125	264	458.33	163	294	164.08	484	325	341.19	482.07	439	652	664.3	113.03	191	281.1	282	272	343	377	514.15	301	348	372.18	281	626.1	757.42	420	284	41	39	43	43	29	79	55	176	53	54	74	59	20	20	95	157	90.04	87	80	141	47
CNAG_00126	786	1348.67	759	794	716.92	2007	1190	1148.81	2196.93	2406	2097	2139.7	1353.97	2058	948.9	1139	989	1079	811	1001.85	1149	1926	1344.82	794	2018.9	2326.58	2432	2265	5303	6085	12509	18882	11558	18337	7995	36126	4175	6839	33506	24866	10644	11000	1039	1453	725.96	378	3304	6561	2255
CNAG_00127	228.22	444.87	2	1	374.76	1069.57	261.64	290.79	1	1	437.02	545.22	0	1	142.39	303.2	0	0	579.13	642.36	231.26	420.91	2	1	567.08	643.98	1	0	90.73	140	1	0	363	639.84	184.59	449.18	0	1	331.79	217.67	0	0	226.34	279.16	1	0	869.15	1806.78	267.68
CNAG_00128	74	110	7	7	218	437	93	90	9	8	78	121	19	27	87	369	43	15	521	679	346	517	14	9	323	212	30	44	49	52	2	2	119	125	104	77	0	2	71	48	7	7	231	321	7	3	1507	1980	309
CNAG_00129	584	947	462	562	468	1156	809	760	1136	894	913	1037	395	605	412	432	682	479	643	669	416	489	670	229	870	970	680	408	785	906	1037	1039	969	1501	706	1283	1085	1298	1985	1342	492	511	584	606	342	230	915	1112	592
CNAG_00130	89577	42546	97911	36843	21237	22039	34638	34467	22365	15857	39302	17268	16616	21418	61159	48214	21186	86914	27787	34388	82718	49001	13558	93689	53608	53105	23521	30252	9542	10095	9251	6794	6829	12811	14810	16768	12663	14263	3752	2827	14654	22020	3856	3106	1591	1978	7447	5153	4009
CNAG_00131	76.71	101.43	106.83	103.41	68.71	167.97	105.09	114.58	320.54	312.53	285.47	264.57	123.63	169.31	76.77	71.43	106.73	76.42	76.12	85.69	88.03	119.94	314.92	103.04	202.76	198.01	322.3	201.11	2665.92	3339.48	4616.89	4483.1	2359.81	3802.86	2189.01	4831.69	5215.48	6858.35	5315.03	3752.72	6308.65	5697.43	123.41	592.28	417.16	60.41	207.59	534.23	246.47
CNAG_00132	373.29	671.57	377.17	491.59	256.29	479.03	447.91	454.42	757.46	556.47	550.53	615.43	282.37	438.69	446.23	273.57	771.27	677.58	607.88	687.31	402.97	442.06	508.08	242.96	785.24	999.99	384.7	343.89	139.08	168.52	178.11	205.9	181.19	340.14	115.99	255.31	228.52	244.65	293.97	239.28	155.35	221.57	183.59	378.72	271.84	169.59	270.41	687.77	230.53
CNAG_00133	269.46	354.41	246.44	297.87	164.09	306.41	310.03	351.93	395.4	318.21	498.71	429.59	207.76	267.67	274.39	374	404.11	365.91	490.87	422.51	498.05	732.4	359.54	214.84	599.39	604.4	453.01	302.05	39.72	44.54	105.87	148.45	67.61	115.06	75.73	242.95	80.82	101.54	119.34	65.23	85.27	111.63	153.68	180.94	63.82	59.69	170.51	309.29	273.93
CNAG_00134	1251.54	1754.59	1242.56	1395.13	620.91	1340.59	1656.97	1730.07	1683.6	1264.79	1417.29	1554.41	808.24	1067.33	1919.61	1683	1714.89	3086.09	1436.13	1456.49	2169.95	2106.6	1331.46	1471.16	1955.61	2337.6	1266.99	1380.95	719.28	811.46	939.13	999.55	738.39	1145.94	824.27	1423.05	1054.18	1065.46	1189.66	931.77	567.73	715.37	284.32	232.06	399.18	339.31	697.49	890.71	266.07
CNAG_00135	278	475	383	389	331	791	535	512	565	742	646	587	302	393	331	385	380	377	335	333	320	393	521	351	500	490	329	274	49	69	97	190	165	243	54	214	129	170	257	189	130	94	95	122	68	59	297	409	141
CNAG_00136	14093	10944	12727	13616	10113	8680	10481	11633	22404	10154	11516	11466	11679	13234	8882	11867	10604	16106	7438	8723	10838	13884	10473	11969	11289	10602	8731	9974	11978	12931	15126	14025	9157	10602	10971	11074	18915	20781	16305	14423	11130	15569	1990	3034	4076	3392	1876	2739	2167
CNAG_00137	7127	6294	7852	5144	3420	5699	6588	6438	4568	3499	5881	5109	1937	2852	6171	7548	6381	10630	3670	3784	7481	7709	6545	7510	5729	5572	5263	6371	1392	1466	1779	724	2358	3308	2776	1894	1328	1814	1336	864	1054	1610	3116	3371	2982	2792	2436	2849	2928
CNAG_00138	2297	2674	1311	1315	1438	2545	2780	2754	2221	2043	2939	2685	1219	1726	1910	2224	1579	1758	1598	1721	1991	2483	1678	1250	2110	2256	1910	2057	647	745	788	909	1241	1741	812	1503	1070	1065	1812	1317	926	1246	655	1233	729	370	553	1237	773
CNAG_00139	81846	76104	84570	59012	46704	94359	59322	55431	48534	38593	62513	40718	56814	86785	52179	30677	15827	54072	22572	23818	38217	27878	10220	30367	30958	30747	22485	28579	11991	16060	21603	26368	18155	41611	16004	26291	18397	21250	5476	3681	32684	39178	696	1474	708	470	769	993	1178
CNAG_00140	3330	4615	2377	2448	2235	4190	4332	4211	3778	4214	4784	4582	1987	2474	1956	2704	2218	2283	1812	1890	2611	3181	3208	2169	2908	3136	2057	1457	985	1243	1812	2168	1686	2424	1223	2846	1638	1695	3457	2582	1171	1237	420	641	358	234	505	1411	784
CNAG_00141	2704	3163	752	645	380	691	1484	1492	900	1095	2668	2058	392	605	2057	1007	778	1014	748	1039	1215	1308	530	416	1615	2421	1272	1149	919	963	360	446	428	805	447	867	266	297	903	592	315	444	165	318	91	65	615	426	371
CNAG_00142	463	628	366	445	538	873	1011	999	1346	1114	1072	1224	385	513	758	3448	1628	386	768	1171	1332	3947	1911	365	896	914	1494	1465	14	18	34	90	243	247	26	122	67	49	172	98	29	53	779	553	159	330	1035	963	820
CNAG_00143	3699.19	4128.93	2819.23	3418.85	2303.69	2920.54	5342.59	5445.11	8013.27	5048.12	2425.91	2625.47	2839.63	3439.47	1622.82	3913.5	2740.47	2270.58	1668.84	2104.21	3870.5	5577.99	3769.62	2234.07	2667.73	2611.45	3173.27	2189.7	1292.08	1389.16	1298.38	1488.9	1490.23	1581.92	1350.91	1206.6	1638.48	1555.82	3165.65	2597.06	1237.71	1505.39	516.64	536.25	235.61	360.45	814.27	1131.88	700.31
CNAG_00144	662.81	1010.07	1369.77	1486.15	288.31	711.46	1033.41	1010.89	1956.73	1674.88	919.09	882.53	477.37	688.53	345.18	297.5	322.53	468.42	236.16	252.79	374.5	477.01	463.38	364.93	732.27	717.55	453.73	331.3	370.92	442.84	952.62	834.1	287.77	457.08	236.09	845.4	1173.52	1238.18	1018.35	698.94	232.29	309.61	87.36	125.75	112.39	100.55	71.73	145.12	106.69
CNAG_00145	395.15	676	434.11	492	436	1154.27	528.38	538	662	749.14	860.22	885	334.17	491.17	115	294	591.66	278.1	284	302	228.16	294	750.26	216	465	469	715	196	150.08	213	635.36	603.93	372	627	317	670.49	336	274	578.16	354	166	226.17	104	144	41.05	37	294	646	161
CNAG_00146	2513.85	3417	3749.89	3717	1605	3527.73	2483.62	2746	5688	5041.86	3394.78	2991	1828.83	2670.83	1547	1302	2337.34	2854.9	1356	1692	1378.84	1591	2395.74	1716	2236	2750	1592	1020	2005.92	2337	3233.64	2954.07	1605	3321	1510	2312.51	3292	3456	3367.84	2273	2115	2739.83	346	714	921.95	432	352	845	470
CNAG_00147	21748	12623	23769	24061	20317	9189	14394	16479	32234	9705	12088	12629	17734	14192	17273	27786	26390	30828	25861	29898	24615	35000	28854	28249	27850	28270	26907	23003	28166	28264	31625	19616	21460	14852	27811	16461	29714	30652	33722	33998	18189	25060	6596	7534	5748	5435	9543	15297	7727
CNAG_00148	6276	3321	7056	7239	6213	2689	3772	4416	8120	2295	3547	3364	5627	4364	4256	8799	7354	11769	6732	8305	8675	11501	8629	13810	10464	8591	7507	6107	9197	9729	9049	3778	7035	4961	9084	3248	13300	13591	6585	6978	9476	13432	1051	1412	1201	994	1511	3188	1575
CNAG_00149	623	960	858	844	189	350	221	272	589	446	540	440	383	577	965	2464	1938	962	632	633	1194	3082	7976	761	1523	1165	2100	1601	299	347	283	503	274	400	261	629	591	556	1260	1040	172	252	445	731	318	174	600	1022	788
CNAG_00150	5590	4123	5659	5223	5144	5165	3358	3856	6722	3176	3767	3610	3179	3669	1669	5410	3498	2580	2270	2552	4491	7614	4780	4014	4314	3081	3328	1983	6770	6815	6699	6091	7670	6958	9821	6819	6781	6823	8933	8049	3292	5266	3786	4900	905	712	7526	12530	5306
CNAG_00151	1117	1533	1044	1271	1116	1612	1769	1768	2246	1944	1778	1841	1243	1450	884	1548	1397	1071	1131	1237	1207	1896	2376.59	733	1301	1331	1169	932	416	539	851	886	795	1039	462	857	721	796	1462	1196	697	751	198	327	208	189	331	607	310
CNAG_00152	491.72	1032.62	485.69	634.26	428.31	1004.99	1077.29	958.49	904.68	864.03	779.15	867.17	515.75	713.21	562.13	847.16	1047.06	760.84	659.57	672.03	841.97	1353.33	1222.89	314.5	756.2	693.57	853.3	710.8	249.7	253.18	404.75	458.24	340.71	504.78	261.54	688.48	324.76	343.91	592.74	440.34	285.52	304.26	166.2	201.97	194.91	122.65	210.31	549.52	264.45
CNAG_00153	547.78	836.24	586.7	611.74	387.69	781.26	954.42	951.24	836.91	847.38	663.36	721.64	530.25	617.79	505.87	727.4	882.01	720.53	495.43	537.97	994.29	1230.71	874.01	371.77	660.7	734.83	613.7	526.2	202.75	243	304.48	315.26	236.29	373.22	293.93	439.92	280.6	308.4	418.9	290.97	265.48	263.74	134.43	157.37	97.38	107.35	129.69	262.48	163.55
CNAG_00154	1992.5	2564.14	1983.6	2048.99	852	1933.75	2578.29	2459.26	2900.41	2731.59	2702.49	2378.19	848	1167	1799	2648.44	2026.93	2722.64	905	1021	2391.74	3037.97	2280.51	2035.73	2552.11	2470.6	678	726	2917.56	3272.82	5225.77	7117.5	1021	2057	3437.53	5181.6	5062.64	5606.69	3493.36	2850.68	1170	1256	244.37	260.66	193.7	192	176	181	241
CNAG_00155	30	46	42	39	10	42	49	40	27	32	46	55	10	18	21	14	10	29	22	19	36	35	19	19	29	22	37	35	3	1	3	4	5	4	4	6	4	2	1	3	1	4	13	21	23	12	6	16	12
CNAG_00156	2583	3239	3078	3990	1855	2555	3257	3528	5619	3855	2465	2871	2233	2535	2818	4953	4250	5772	3811	4325	5623	7061	3661	5129	4896	5305	3780	4800	4603	5009	5831	4015	4591	4794	3525	4432	4498	5036	5824	4966	3000	4055	3197	4905	10336	5885	3442	5679	4180
CNAG_00157	2025.44	3119.49	2242.7	2422.58	1706.77	4035.45	3197.65	2993.77	3729.68	3973.01	3300.55	2878.91	2014.83	2466.11	2308.31	3225.83	5246.91	3081.29	3003.07	3235.81	2689.71	3949.85	2810.72	1576.66	3077.63	3072.41	2407.37	2574.9	939.44	1268.23	1977.85	1465.88	2576.55	3313.52	1017.5	1795.4	1342.63	1638.62	2140.14	1585.28	1749.23	1904.72	702.64	632.01	353.3	403.18	1027.32	1295.49	926.28
CNAG_00158	561.56	787.51	576.3	730.42	471.23	1096.55	643.35	644.23	1572.32	1270.99	762.45	801.09	582.17	801.89	469.69	571.17	739.09	807.71	461.93	523.19	565.29	652.15	922.28	318.34	547.37	594.59	921.63	569.1	322.56	332.77	510.15	629.12	566.45	933.48	298.5	637.6	494.37	520.38	556.86	423.72	390.77	540.28	217.36	261.99	670.7	530.82	350.68	358.51	162.72
CNAG_00159	499	848	664	707	445	1236	830	826	1283	1289	895	859	620	816	335	317	632	451	359	398	317	378	505	246	499	506	317	306	85	102	192	246	237	385	95	326	185	190	378	238	182	175	62	65	66	67	91	142	88
CNAG_00160	202	428	308	370	51	272	334	356	526	534	313	374	76	174	230	136	352	264	268	301	200	242	255	78	254	426	63	73	68	83	88	97	39	81	56	156	79	111	125	110	26	27	138	155	130	94	115	159	189
CNAG_00161	121	183	263	228	106	300	191	156	360	325	397	371	480	633	185	292	308	452	67	78	338	278	327	484	469	410	1101	1279	88	118	114	300	208	318	55	244	271	261	498	328	167	144	207	742	953	480	62	222	597
CNAG_00162	7375	7230	11185	9453	4745	9867	12743	12492	5106	3655	10760	10175	2542	3144	9708	28394	9520	17792	4544	5626	34634	26695	6023	17768	23716	16332	44069	58583	3612	3921	3477	5066	6163	8747	7817	3886	8742	6213	11053	7716	2925	4532	9447	20879	13839	17382	4503	18968	16998
CNAG_00163	2063	2750	2440	2354	1112	2401	2532	2423	2864	2431	2571	2680	1053	1749	633	753	1110	898	813	696	854	839	1550	734	1111	1216	888	743	466	560	1079	1468	835	1371	711	1506	865	985	851	608	562	953	309	650	582	327	405	567	339
CNAG_00164	1768	3191	1724	2475	1976	6096	498	481	271	270	949	912	3591	5900	2656	2843	3223	2685	2340	2616	2260	2774	3090	569	1936	2040	6696	5246	417	630	408	1215	1769	4106	92	659	51	57	57	30	1800	2765	349	545	199	151	361	692	380
CNAG_00165	2212	3183	9735	9654	1406	3582	2535	2400	3341	3146	2675	2638	1639	2415	9796	4717	5497	72751	257	508	4495	6272	2830	1361	2060	2090	93279	100732	356	444	524	500	630	1067	329	482	488	564	712	438	413	611	25809	27193	35405	42535	22644	17317	15106
CNAG_00166	256	376	320	338	237	623	548	579	713	584	524	524	176	262	826	2861	1830	812	712	1239	1035	3245	1131	400	814	809	1170	1417	33	47	89	118	153	243	48	86	73	112	134	80	41	65	649	550	211	348	1078	821	751
CNAG_00167	1772	1993	1633	1609	1370	2183	2302	2294	2680	1968	1964	1811	1135	1571	1817	1685	1804	2691	1799	1927	2797	2438	1868	2064	2286	2479	1515	1335	2283	2281	2749	2109	2688	4191	2906	3044	2937	3293	2722	2029	2658	3479	367	580	327	163	813	1404	755
CNAG_00171	458	993	506	711	335	1301	1043	941	1361	1483	1213	1155	422	662	354	327	513	415	233	251	381	525	792	292	696	662	522	359	1652	2158	3623	5051	1697	3388	1891	7358	2694	2960	4784	3452	1489	1646	176	618	541	87	274	1049	385
CNAG_00172	86	177	120	151	66	153	71	141	223	182	113	182	77	86	33	171	387	135	111	91	350	621	986	127	134	164	331	116	178	186	248	549	667	543	309	284	140	126	607	605	163	464	145	285	140	33	580	614	227
CNAG_00173	607	1090	570	684	458	1272	980	948	956	1021	896	911	555	716	509	495	831	766	686	632	669	676	855	424	950	960.45	865.57	748	487	572	731	909	539	999	646	1207	689	674	1142	621	442	525	221	416.64	332	212	300	697	300
CNAG_00174	2569	2737	2202	2654	2273	1764	2954	3159	2640	1354	1937	2283	1929	2053	1597	2939	2848	3970	2564	2937	3909	4502	2427	2480	3128	3515.55	1970.43	1571	2542	2426	2374	1358	2525	2265	2911	1722	2447	2570	2288	2047	2167	3087	571	715.36	653	455	529	1247	792
CNAG_00175	1730.74	1964.34	1427.71	1539.61	1113.55	1734.5	1955.83	2120.65	1724.07	1095.81	1763.23	1720.12	927.01	1354.36	767.44	1517.73	1289.35	1858.91	1102.32	1254.78	2047.13	2383.32	1101.12	957.31	1827.61	1835.39	1157.61	811.52	1519.72	1567.53	1746.6	1065.23	1639.24	2228.62	2137.65	1616.87	1742.15	2030.36	1480.6	1155.79	1493.64	2441.52	409.82	581.49	347.36	192.18	296.8	988.44	675.12
CNAG_00176	6006.26	6946.66	6175.29	6242.39	3532.45	5778.5	4945.17	5063.35	9830.93	8334.19	9630.77	9410.88	3536.99	5004.64	986.56	2014.27	1865.65	1940.09	629.68	873.22	1271.87	1505.68	2877.88	1370.69	1496.39	1483.61	2505.39	1929.48	2111.28	2353.47	4789.4	6618.77	2070.76	3152.38	2602.35	4925.13	4233.85	4383.64	7707.4	5853.21	1391.36	2642.48	558.18	1056.51	824.64	552.82	1075.2	1556.56	788.88
CNAG_00177	40.13	60.41	90.02	98.34	8.03	64.78	45.18	53.21	84.12	73.36	102.81	144.49	45.34	73.75	51.3	101.32	453.75	118.47	55.26	49.31	215.4	348.94	133.56	125.85	190.52	184.2	78.48	32.1	17.13	26.11	58.54	86.9	79.94	113.74	44.38	64.19	25.04	7	140.89	107.73	30.19	104.63	14.06	45.37	7.05	4.03	82.26	178.54	123.11
CNAG_00178	1463.87	2076.59	1145.98	1627.66	1309.97	1959.22	2422.82	2512.79	2695.88	1896.64	2029.19	2324.51	1262.66	1593.25	1182.7	1733.68	2859.25	1984.53	2581.74	2778.69	2348.6	3186.06	2615.44	1050.15	2737.48	3178.8	2338.52	1509.9	957.87	1109.89	1271.46	1527.1	1116.06	1685.26	1107.62	1544.81	1573.96	1773	2140.11	1656.27	1140.81	1229.37	1310.94	1481.63	755.95	760.97	633.74	1212.46	1644.89
CNAG_00179	131	235	138	166	14	47	190	172	375	331	311	310	21	31	96	79	135	95	62	69	79	110	518	93	266	352	40	13	22	39	15	29	5	17	48	63	51	59	72	52	3	7	49	62	19	40	18	10	69
CNAG_00180	2432.93	2796.87	2778.79	1952.72	1176.45	3069.88	3552.93	3143.39	2404.05	2816.64	3680.47	2913.75	1274.33	2152.66	1766.44	1963.6	1302.76	2093.91	948.33	961.97	2263.07	2024.86	1282.01	2066.62	1744	1724.4	697.67	757.08	520.75	646.9	822.62	1023.87	669.02	1657.17	1021.06	2260.24	1443.39	1696.36	825.45	522.15	980.38	1274.7	97.89	90.32	34.81	78.1	87.87	153.71	131.74
CNAG_00181	1797.07	2338.13	1795.21	1769.28	968.55	2144.12	1820.07	1806.61	1943.95	1867.36	2168.53	2055.25	1052.67	1647.34	2587.56	1406.4	1569.24	2757.09	1639.67	1670.03	2299.93	2129.14	1722.99	2223.38	2907	3284.6	1812.33	1974.92	1545.25	1894.1	1825.38	3313.13	1634.98	3084.83	1384.94	4428.76	2544.61	2393.64	2891.55	2023.85	1686.62	2150.3	229.11	421.68	344.19	252.9	281.13	729.29	324.26
CNAG_00182	1237	1801	1342	1287	665	1472	1448	1382	1994	2137	2360	2167	644	1016	1296	1065	1276	1247	518	561	995	1205	1364	975	1671	1619	845	772	639	891	1033	1405	927	1444	629	1702	1206	1232	1559	1035	776	886	175	302	167	146	254	486	256
CNAG_00183	6453	5005	8686	4940	6488	11661	7927	7795	4836	3450	8313	8558	2342	4846	1418	1147	1043	1557	4364	3655	2707	2351	2366	2135	1529	2450	3395	4988	5168	5364	8418	6392	10535	15249	7502	7685	7534	8572	8904	6544	6362	11543	1586	1981	629	863	1645	3789	2306
CNAG_00184	3149	4977	2847	3143	3007	6335	6350	6054	6040	5861	6380	6081	2388	3515	1825	2441	2175	1719	2803	3071	1894	2897	2242	1138	2904	3819	1492	1601	1977	2304	2468	2212	2614	4368	1913	3333	2812	3214	4442	3129	2040	2735	653	1147	940	525	870	2027	1135
CNAG_00185	4438.91	5449	4912.88	4231.85	3060.67	6300.84	5703.77	5591.76	5950.84	5638	5972.7	4861.82	2821	4353.73	4243	3297.56	3233.74	5117.85	2755.78	2819.78	4194	4235.76	2419.47	3217	4324.27	4585.39	2259.38	2531.82	3201.9	3586	3964	4247.03	3047.82	5719.23	3662	5376.14	4475.72	4882.75	3499.65	2621.95	3155.76	3976.79	498	753.6	642	418	516	1394.63	722
CNAG_00186	149.09	231	215.12	236.15	186.33	364.16	224.23	233.24	350.16	360	324.3	318.18	193	210.27	324	283.44	319.26	279.15	231.22	244.22	229	372.24	462.53	249	412.73	357.61	477.62	483.18	107.1	133	262	420.97	199.18	316.77	141	452.86	227.28	218.25	600.35	411.05	124.24	148.21	80	151.4	63	46	105	251.37	103
CNAG_00187	1421	1948	1447	1478	1432	2878	2317	2299	2448	2123	2255	2133	1535	2083	2011	2370	1733	2144	1943	2097	2120	2572	1397	1243	1811	2204	1524	2282	712	863	1009	906	1288	2021	758	1426	1089	1191	1444	1043	1224	1381	337	291	154	194	501	605	376
CNAG_00188	1053	1324	1119	967	876	1870	1287	1240	1353	1365	1592	1203	764	1073	741	645	735	870	541	567	703	764	851	574	821	972	809	580	281	356	459	742	592	904	334	881	494	493	784	522	396	460	55	105	86	65	103	274	110
CNAG_00189	1474	2231	1680	1668	1299	2816	2027	2047	303	297	1887	1811	1173	1762	811	549	998	809	901	913	760	813	417	171	928	1083	800	576	736	908	1017	1411	991	1843	586	1640	37	55	1240	979	779	945	102	237	204	102	173	428	166
CNAG_00190	6295	6345	6727	5295	4650	7612	5339	5517	6509	4848	6530	5762	3288	5232	6267	4458	5497	7826	5282	5904	6077	5852	4316	5952	7042	8447	4340	4692	6211	6403	6167	6591	4887	8731	5445	7803	7110	7448	7622	5322	4270	5840	986	1426	1081	1001	2410	3244	1406
CNAG_00191	231	315	231	240	266	572	341	311	508	475	566	524	166	219	221	521	414	217	321	344	399	697	1117	367	583	580	815	550	52	69	148	130	163	260	113	202	80	84	99	81	48	104	193	190	74	156	748	1116	230
CNAG_00192	879	1087	741.47	942	852	1175	1453.46	1512.21	1702.91	1077.66	804	999.56	1290.53	1542	389.17	833.15	1161.44	383.15	1041.68	1152.22	903.49	2147.43	1908.68	271	721.13	961.61	3375.75	799.15	1108.14	1313.16	1369.03	1145.82	795.14	921	1789.44	1871	923.14	1225.54	1017.1	714.4	2367	2129	115.12	284.39	66	53	1216	3315	734
CNAG_00193	7074	6440	5105.53	7000	3862	3135	6312.54	7315.79	12269.1	4880.34	2588	3326.44	4581.47	4208	5383.83	6160.85	7877.56	6225.85	4539.32	5393.78	5928.51	9954.57	8343.32	3320	6041.87	6934.39	7257.25	5654.85	9036.86	9175.84	6811.97	5698.18	6137.86	4255	8151.56	4426	7059.86	7189.46	11265.9	10508.6	4907	5557	1133.88	1531.61	1276	857	1473	3504	1874
CNAG_00194	1245	2210	1166	1353	1077	2948	2089	2111	2623	2577	1688	1784	1517	2081	1233	2485	1957	1376	1304	1777	2105	3964	3435	971	1741	1774	1866	2072	1043	1067	1125	1641	1049	1637	1346	1846	1343	1273	5238	3561	705	1036	631	935	946	534	963	2066	1296
CNAG_00195	626	1030	660	684	448	1318	831	876	1095	1081	907	822	494	744	685	1045	931	600	630	644	548	1089	891	252	667	831	615	773	195	221	219	263	260	399	124	316	213	221	275	158	159	161	183	208	151	180	325	394	197
CNAG_00229	1577	1765	2165	1753	1855	3508	2834	2712	1290	1132	923	669	1787	2635	1653	1355	1457	2366	1246	1382	2364	2144	871	1116	978	1007	1553	1517	1389	1512	1535	2126	1090	2009	1837	3344	1450	1608	808	637	1236	1634	153	206	136	113	663	1161	309
CNAG_00231	529.02	759.45	383.54	391.37	586.17	1486.55	1008.83	976.07	699.79	711.78	1134.06	1095.9	395.56	642.23	340.25	729.48	502.3	325.74	417.7	453.38	479.96	653.48	465.89	298.64	605.55	575.2	573.99	471.18	129.52	185.62	167.5	215.01	217.05	510.26	140.59	336.23	241.71	214.68	334	254.88	156.66	207.33	65.1	75.23	51.11	43.12	145.13	148.17	77.04
CNAG_00232	7827.98	12128.5	8824.46	8594.63	10205.8	22498.5	15833.2	15635.9	15948.2	18530.2	18857.9	16266.1	9341.44	11781.8	3535.75	12373.5	7513.7	4846.26	2832.3	3224.62	6940.04	10737.5	11628.1	4539.36	6057.45	4667.8	9096.01	6644.82	495.48	611.38	687.5	1277.99	1580.95	2332.74	747.41	1831.77	812.29	727.32	3023	2060.12	728.34	955.67	2151.9	1622.77	598.89	871.88	4347.87	6911.83	3083.96
CNAG_00233	688	1380	1049	1327	848	2776	1664	1560	2818	3450	2079	2070	1042	1537	608	873	1395	1092	833	857	709	1027	1578	682	863	926	961	872	377	460	761	988	661	1091	404	960	991	980	1460	886	508	474	162	275	192	219	320	660	326
CNAG_00234	404	663	358	413	253	640	645	684	854	788	717	730	195	265	342	619	559	451	346	401	385	701	712	303	559	652	330	303	175	228	302	314	122	226	197	459	400	424	569	408	75	80	123	145	87	105	147	149	143
CNAG_00235	1802.74	3324.19	1422.5	1806.35	998.29	2430.53	2380.45	2472.26	3695	2849.98	1487.76	1447.69	1136.41	1707.26	1066.14	6288.08	5451.73	2375.25	1368.63	1306.24	2408.71	7417.66	5542.73	1425.01	1649.65	1529.3	4499.07	4806.89	180.18	232.43	335.58	327.84	324.04	447.59	174.12	411.13	337.27	343.29	323.85	254.2	171.81	205.31	1797.61	2226.56	1802.39	1883.09	1790.22	7428.2	2888.75
CNAG_00236	114.26	289.81	157.5	188.65	91.71	318.47	224.55	246.74	343	372.02	332.24	428.31	134.59	228.74	49.86	159.92	211.27	63.75	80.37	58.76	138.29	245.34	828.27	72.99	131.35	107.7	380.93	197.11	18.82	29.57	23.42	149.16	49.96	84.41	35.88	131.87	77.73	69.71	181.15	137.8	29.19	19.69	157.39	329.44	221.61	134.91	117.78	647.8	253.25
CNAG_00237	13929	22344	10806	15509	10136	18996	23570	23875	45685	29814	7576	7896	11146	15720	1366	4094	506	1241	657	429	3644	2445	21378	1086	270	1275	4925	3495	7956	8139	12700	6826	11034	16215	9328	6735	11439	11710	13198	9556	5641	9899	1238	2202	1886	1269	1231	3504	1828
CNAG_00238	9785	11263	8729	10394	8425	8362	15948	17008	23207	11400	8406	10012	8392	9062	5900	15100	10233	6867	5347	6721	12023	19201	14143	6349	9141	8346	13085	7999	4264	4743	5517	4419	4650	5190	5159	4698	5242	5028	9102	7581	3377	3948	1806	1523	696	1066	3185	4575	2558
CNAG_00239	963	738	1150	1410	1040	938	894	1017	1997	698	692	747	743	897	1080	2132	2255	3273	1932	1993	1822	2903	2169	1944	2221	2516	1430	1324	1478	1711	1874	892	1477	1066	1719	600	1767	1971	1377	1404	996	1056	714	1035	897	557	797	1802	1188
CNAG_00240	884	1124	1022	1663	894	997	1165	1349	2200	1042	868	1180	956	1001	458	1256	1488	1586	1106	1430	1119	1987	2383	851	1712	1631	1637	808	1590	1618	2801	1813	2842	2935	1570	1254	2583	2569	2508	2229	2307	3263	476	578	435	302	637	1955	611
CNAG_00241	790	1185.92	835	797.97	727	1631.58	1385	1363.98	1629.95	1572	1511.96	1498.92	679.91	980	814.87	2168	1322.93	915.89	827.79	1144.47	1183.96	2405.98	1296.77	583	1117.96	1137.45	1424.91	1386.96	243	307	488.99	456	231	364.93	268	579	431	463.99	762	524.98	190	194	461.91	426.54	207	263	575.76	622.45	487.9
CNAG_00242	14	25.08	18	12.03	34	59.42	13	14.02	20.05	16	30.04	29.08	34.09	30	27.13	9	24.07	25.11	154.21	98.53	25.04	19.02	37.23	10	22.04	46.55	21.09	27.04	1	5	3.01	6	9	13.07	5	6	4	2.01	8	5.02	5	13	23.09	60.46	50	23	38.24	84.55	25.1
CNAG_00243	454	777	420	566	530	1286	806	800	835	933	845	837	457	642	323	382	535	409	633	651	337	547	529	239	548	591	445	390	148	157	255	319	371	600	178	427	316	290	421	292	240	281	84	127	104	81	144	281	114
CNAG_00246	1508	2187	1443	1861	1138	2013	2107	2113	2395	1760	1949	2239	1230	1679	1184	1476	1645	2027	1397	1580	1702	2047	2240	1176	2086	2225	1263	986	2401	2506	3297	2555	2031	3104	2315	1944	3804	3929	3788	2931	2173	2729	328	482	387	258	420	1207	488
CNAG_00247	5319.85	5468.65	4150.54	4544.94	14698.4	21646.7	3908.62	3976.47	10991	10904	31742.8	28820.7	11477.3	17060.9	1035.44	666.45	833.42	2900.49	2269.48	1698.34	717.96	849.66	629.03	576.46	973.14	1622.77	1682.83	1483.01	43816.9	48172.3	42629.5	48871.9	29118.7	44480.5	23736.4	41990.8	55124	60722.8	55979.6	40055	27696.4	29888.8	279.98	619.16	891.88	905.99	565.47	331.72	334.08
CNAG_00248	873.15	1333.35	861.46	963.06	1153.63	2165.31	1270.38	1248.53	1565.99	1514	1848.25	1731.28	1038.74	1393.06	564.56	475.55	998.58	947.51	1022.52	1058.66	660.04	714.34	1057.97	667.54	1201.86	1320.23	1004.17	635.99	1413.06	1546.68	1579.51	2035.05	1403.28	2234.54	961.61	2307.16	1969.01	2082.25	2391.36	1712.04	1290.62	1554.23	245.02	330.84	369.12	217.01	318.53	700.28	239.92
CNAG_00249	2119	2405	1480	1405	1150	1784	2121	2222	1810	1486	2782	2417	736	1075	1130	1099	1533	1384	1446	1378	1448	1372	918	1054	2393	3058	865	703	1285	1366	1314	771	986	1720	1282	1028	1087	1182	1322	892	769	1065	888	1261	575	491	1256	2459	1627
CNAG_00250	1490	1432	1564	1607	1724	1716	1032	1272	2009	1114	1306	1503	915	899	105	571	297	242	409	428	1125	2116	1832	404	171	262	480	384	1052	1008	1965	3589	4082	3320	3145	3178	512	494	2358	2261	1128	2321	387	650	233	165	967	2344	1106
CNAG_00251	56.79	96.68	50.18	40.38	219.31	535.31	88.1	80.03	156.8	135.26	177.91	192.54	194.63	277.89	55.91	91.42	44.9	27.81	186.81	180.86	73.01	80.57	49.78	19.49	98.02	137.32	526.47	482.37	228.89	391.38	236.3	1192.01	458.15	804.59	111.32	1028.01	923.49	719.01	2041.8	1339.04	504.09	396.89	70.22	173.39	86.24	66.69	614.42	871.47	106.37
CNAG_00252	252.21	452.32	233.82	273.62	266.69	761.69	375.9	391.97	457.2	464.74	579.09	578.46	308.37	425.11	421.09	545.58	501.1	433.19	614.19	611.14	419.99	646.43	596.22	266.51	775.98	838.68	665.53	646.63	134.11	196.62	274.7	325.99	444.85	826.41	148.68	560.99	255.51	302.99	487.2	337.96	442.91	478.11	185.78	254.61	184.76	130.31	237.58	515.53	240.63
CNAG_00253	1391	1849	1804	1719	1083	2260	1692	1659	1742	1641	1806	1750	1119	1634	1759	1574	1767	3189	1613	1699	2127	2024	1781	2633	2072	2149	1601	1650	1281	1412	1679	1532	1806	3118	1374	2545	1921	2002	1495	1115	1842	2444	254	377	270	248	482	987	352
CNAG_00254	1550	1644	1361	1116	944	2405	2092	1925	1327	1495	2244	1648	592	793	1309	1679	996	1603	1023	1157	2089	1669	999	2258	1452	1753	528	594	204	260	256	347	541	960	578	1351	817	914	221	150	525	578	165	80	26	81	452	418	143
CNAG_00255	2958	3878	3030	2948	2152	3390	3614	3978	3820	3213	3871	3270	1996	2084	1952	2983	3040	2720	1225	1408	2433	3225	2240	1442	2459	2456	1837	1563	2202	2133	3164	2676	2183	2827	2568	3108	2005	2344	3225	2361	1805	2584	489	655	390	358	661	1298	746
CNAG_00256	2602	4503	2645	3470	2480	6162	6894	7223	8413	6556	4565	4502	3448	5802	755	4285	3464	2540	1649	2127	2916	5725	3747	1230	2174	1606	2655	1928	2021	1951	3671	1585	2051	3754	3388	1665	2970	3322	4916	3330	2854	5129	674	633	490	404	639	1237	857
CNAG_00257	3829	4003	2992	3455	3141	2565	4328	4354	4597	2495	3121	3578	3196	3739	2112	4054	4797	3187	2607	3192	3491	4424	6038	2785	3568	3916	4656	3252	818	985	1371	1409	1321	1306	977	1345	702	715	1606	1395	1060	1225	555	499	313	370	770	1159	582
CNAG_00258	659	891	525	713	374	699	675	680	1049	717	641	846	343	382	438	730	905	734	571	731	711	896	1548	432	1058	1162	1132	542	223	236	352	529	303	439	204	516	310	314	400	350	125	246	427	465	219	271	709	938	345
CNAG_00259	351	524	427	501	463	1193	891	790	1034	1102	851	753	379	519	519	2503	1658	443	455	693	869	2378	1380	351	613	669	1250	1526	11	13	22	43	87	113	22	58	21	35	122	70	31	34	298	219	66	232	687	391	325
CNAG_00260	2079	3205	1926	2052	1792	5053	3808	3689	3762	3619	4407	4461	1753	2869	1246	3555	2737	1585	1322	1449	2410	4196	3161	1101	1982	1780	2640	1950	227	245	764	1020	472	1030	430	1141	575	551	1358	993	438	554	432	600	314	252	753	1246	814
CNAG_00261	56894	52366	48625	36988	44976	70961.9	27220.9	33853.9	45430.9	25451.9	69890.9	69958	18156	26032.9	21074.6	43077.8	80075	43527	48691.8	43337.6	15864.5	20400.1	13916.3	19891	58969.4	60993.3	58043.4	54202.4	65759	53057	113592	25144	106085	126105	113539	31301.8	27333	36186	50652.9	28744.9	37062	85866	20876.5	25663.3	6290.05	4234.61	44135.8	86748.7	27116.8
CNAG_00262	6	16.02	3	13.01	13.02	16.05	35.12	34.13	34.05	27.07	32.07	29.04	10.04	21.09	45.36	33.2	6.02	14.03	23.25	30.36	114.47	199.94	52.73	21.05	82.55	97.73	56.59	41.55	1	1	20.01	18.03	3	13.01	39.03	193.2	5	9.01	39.09	39.11	5	7	82.45	191.7	55.95	33.39	222.2	514.28	353.16
CNAG_00263	1258	1797	1396	1196	747	1683	1724	1597	1916	2150	2627	2016	632	943	1189	1149	1171	1854	1091	1013	1389	1392	993	1101	1739	2368	779	883	388	509	586	580	463	826	409	938	637	710	805	551	406	430	312	459	463	338	262	515	412
CNAG_00264	15756	16727	17897	16047	7194	12971	14150	14334	13640	12346	14466	10171	8334	12122	20933	10720	11515	43179	10275	10676	16499	15430	8155	12546	12692	15906	19417	26157	6304	6445	7040	9280	6449	10888	8321	13814	7677	9146	5458	3763	7622	9897	5837	9123	19312	12433	5887	10055	6599
CNAG_00265	843.09	1526.76	572.73	777.27	837.31	2689.73	1808.74	1726.29	1740.04	1939.99	2304.77	2553.37	711.72	1168.14	662.33	1906.06	1164.53	758.16	493.14	589.37	1011.17	2226.02	1554.44	367.92	984.42	1123.63	1174.57	925.11	333.88	335.16	366.03	358.2	494.92	832.89	315.53	532.53	438.78	431.46	1820.36	1108.16	258.88	313.39	387.27	448.53	362.2	358.23	597.34	630.63	522.36
CNAG_00266	830.91	1222.24	967.27	901.73	606.69	1785.27	1346.26	1305.71	1425.96	1541.01	1466.23	1271.63	583.28	864.86	796.67	903.94	774.47	948.84	580.86	522.63	913.83	905.98	671.56	652.08	902.58	958.37	557.43	498.89	128.12	178.84	298.97	434.8	318.08	656.11	181.47	643.47	357.22	382.54	402.64	285.84	285.12	267.61	105.73	136.47	103.8	80.77	171.66	262.37	132.64
CNAG_00267	1031.33	1384.23	1057.46	1126.29	565.42	1283.98	1386.6	1268.39	1532.48	1313.21	1115.63	1202.41	643.98	959.69	1058.17	832.61	1060.56	1299.29	1003.69	921.91	909.54	793.45	789.26	628.87	1209.73	1420.12	586.64	526.44	345.36	399.94	474.21	950.43	327.8	535.23	323.48	1170.86	661.75	658.16	695.19	564.02	368.7	410.98	112.37	172.06	186	106.29	90.11	256.38	112.24
CNAG_00268	4893.67	8792.77	2706.54	5214.71	5550.58	10004	17131.4	17516.6	19808.5	11295.8	3708.37	4236.59	8996.02	11810.3	2438.83	9821.39	5193.44	1602.71	2618.31	3478.09	6415.46	13927.5	6260.74	883.13	2526.27	2023.88	7360.36	6552.56	1083.64	1260.06	1893.79	1325.57	1966.2	2956.77	3299.52	2924.14	751.25	810.84	7356.81	5154.98	2368.3	2857.02	1060.63	839.94	140	348.71	2018.89	2345.62	1762.76
CNAG_00269	283	559	313	251	41	63	1387	1412	302	684	4856	3462	92	110	15	47	90	45	46	36	51	119	225	77	84	116	27	27	25703	31076	31693	73183	5387	10505	12950	48942	21429	24962	65513	47119	15022	12490	274	503	780	151	215	101	443
CNAG_00270	1986.5	2792.15	1862.54	1836.43	1827.35	4469.28	2867.21	2845.17	4102.61	4715.94	4101.21	3606.03	1485.02	2051.33	1654.99	1983.65	2136.93	1603.66	1299.23	1509.15	1488.03	2137.04	1855.32	1196.25	1928.53	2059.92	1351.46	1254.18	791.43	1020.07	1151.91	1363.48	1381.3	2274.45	879.06	2218.68	1431.87	1579.39	2510.92	1578.13	938.38	1031.48	287.24	392.22	276.27	208.6	485.16	773.21	438.08
CNAG_00271	882.5	1383.85	869.46	927.57	934.65	2391.72	1458.79	1302.83	1433.39	1612.06	1605.79	1431.97	808.98	1355.67	602.01	991.35	1133.07	727.34	725.77	748.85	665.97	952.96	1207.68	500.75	957.47	952.08	916.54	696.82	223.57	372.93	461.09	576.52	478.7	1118.55	253.94	936.32	458.13	490.61	680.08	532.87	470.62	484.52	184.76	213.78	135.73	129.4	239.84	492.79	191.92
CNAG_00272	3279.16	2812.81	3182.45	3459.03	2432.4	2090.93	3387.55	3716.68	5157.03	2327.09	2542.09	2865.8	2263.95	2559.37	2591.46	2721.12	3091.13	3226.94	3029.75	3447.2	4090.9	4746.01	3794.09	2289.81	3403.94	3919.33	2532.46	2256.59	2782.62	3086.52	2938.19	2212.32	2430.76	2339.55	2429.11	2369.83	4200.87	4191.85	3407.3	3137.88	2120.18	2864.28	685.54	858.3	797.64	708.44	1090.07	1820.33	659.32
CNAG_00273	149.84	228.19	140.55	141.97	63.6	230.07	227.45	239.32	380.97	320.91	263.91	279.2	106.05	152.63	160.54	149.88	193.87	166.06	120.25	131.8	121.1	189.99	218.91	78.19	302.06	305.67	175.54	118.41	11.38	32.48	21.81	67.68	28.24	46.45	19.89	55.17	34.13	28.15	96.7	65.12	19.82	19.72	87.46	118.7	95.36	96.56	47.93	82.67	97.68
CNAG_00274	895.18	1268.74	729.78	743.8	444.62	905.32	932.19	1001.74	1357.96	1198.35	1108.27	1193.4	438.97	620.44	862.07	727.04	1099.15	1339.82	606.61	648.82	889.31	1062.06	848.44	559.51	1947.78	2509.06	737.57	488.44	336.19	382.47	401.74	564.91	350.42	499.49	195.84	530.19	587.42	619.94	545.66	446.76	228	320.62	613	823.89	702.39	513.54	113.92	185.23	857.89
CNAG_00275	11652.2	15634	7972.54	8266.28	2154.53	4370.94	11906.1	11163	11982.5	8510.71	7528.33	5864.86	4363.74	6492.91	4327.76	2679.61	3394	5636.34	487.16	859.33	2071.85	2530.2	4074.61	2098.06	2148.64	2251.38	4688.57	5897.6	3691.22	4440.53	4214.72	6122.59	3011.17	5246.31	2371.54	5112.9	5509.95	5310.01	6412.43	4437.3	6972.34	5664.65	241.58	532.64	556.61	308.46	135.65	502.06	271.66
CNAG_00276	1123.63	1724.3	1177.68	1121.92	379.85	1127.75	1134.72	1072.28	2440.51	2200.94	1530.41	1267.74	610.3	1044.66	477.17	333.35	508.85	640.83	227.24	267.85	326.84	400.74	383.96	204.43	531.58	590.56	505.86	401.95	550.59	749	585.54	945.5	328.41	731.19	251.61	930.91	1336.62	1176.04	1901.91	1268.94	374.66	380.73	98.42	277.47	411	217	60.43	151.71	124.45
CNAG_00277	468.47	699.99	566.75	520.82	605.35	1419.22	583.19	540.4	937.18	1049.37	1153.47	1060.97	570.92	919.39	503.47	388.81	560.72	578.66	908.97	849.95	594.8	690.05	681.28	391.18	723.71	976.8	811.03	853.33	116.2	179.3	275.48	272.59	403.66	652	192.11	455.72	308.51	320.04	401.02	287.38	314.2	404.09	112.69	171.63	117.38	70	183	249.83	170.74
CNAG_00278	758.53	1155.01	666.25	734.18	392.65	874.78	875.81	808.6	1125.82	1236.63	1320.53	1226.03	315.08	381.61	671.53	619.19	686.28	583.34	220.03	327.05	427.2	530.95	618.72	344.82	803.29	852.2	169.97	101.67	228.8	306.7	369.52	770.41	265.34	427	202.89	849.28	404.49	383.96	691.98	441.62	149.8	154.91	27.31	50.37	39.62	13	34	66.17	33.26
CNAG_00279	3143	3992	3392	3138	2387	6125	5093	4540	3562	3982	5792	5122	2234	3268	1944	2243	2070	2276	1364	1281	2542	2500	3074	2430	2682	2640	1381	900	1282	1533	2650	3815	2052	3447	2266	4035	2745	2754	3303	2366	1884	2032	343	666	449	210	542	1273	650
CNAG_00280	5651	8206	7074	5827	8381	19662	8689	8127	12012	12961	11086	9246	7744	12344	3724	4549	5114	5144	4168	4754	3548	4522	3604	2973	4147	4682	4707	4128	2381	2693	3906	3059	6771	10804	2513	3468	2874	3158	3033	1967	4037	8207	634	985	740	651	1426	2226	980
CNAG_00283	2556	2641	4073	3616	2302	4216	3374	3348	3418	2518	2762	2536	2474	3984	1367	1280	1999	1818	2417	2331	1664	2344	1511	1045	1814	2076	2434	1801	2240	2621	4413	6822	2274	4516	3119	4770	2689	2864	3513	2509	2721	3581	242	304	336	245	814	1153	393
CNAG_00284	957.32	1426.81	155.65	140.21	197.36	332.24	907.67	925.32	228.51	214.24	1330.36	1206.32	157.3	264.75	1042.96	538.36	197.32	231.44	594.16	562.68	891.42	944.07	261.45	133.14	1241.88	1734.41	482	359.53	502.85	590.88	64.09	96.52	139.13	251.62	405.03	1185.2	83.32	94.3	927.55	604.27	116	160.34	227	636.22	207.61	67.4	95	242.48	269.56
CNAG_00285	4449.68	3477.19	5129.35	4167.79	1972.64	2322.76	4029.33	4256.68	4523.49	2334.76	2789.64	2774.68	1916.7	2499.25	3901.04	4851.64	3009.68	4839.56	2079.84	2419.32	4825.58	4941.93	2025.55	4091.86	3961.12	4141.59	2087	2175.47	2672.15	3083.12	4822.91	5317.48	1985.87	3039.38	3362.97	4632.8	5440.68	6452.7	1897.45	1498.73	2101	2832.66	290	348.78	247.39	223.6	378	584.52	339.44
CNAG_00286	1704	2525	1464	1572	1526	3622	3070	3048	3039	3235	3690	3447	1376	2148	2141	4158	2637	2460	1773	2234	2874	4717	2401	1378	2852	3067	1854	2325	838	1040	1390	1189	1176	2027	982	1533	1239	1453	2273	1613	991	1330	635	706	448	436	679	1173	896
CNAG_00287	3304	5247	3267	3431	2853	8878	5445	5260	7488	8894	8543	7478	3111	5148	2860	3194	3223	3666	2342	2610	2775	3792	3620	2789	3842	3953	2009	2534	1759	2030	2979	3211	3117	6246	1682	3432	4421	4406	6802	4468	3391	4273	293	479	315	202	890	1380	528
CNAG_00288	640	931	800	858.51	500	1097	955	973	1444	1611	1333	1258	553	610.4	471	503	636.48	486	307	313	489	602	711.47	346	639.87	716	601	468.34	181	262	344	602	379	514	231	596.32	443	465	703	434	264	323	123	250	204	136	193	328	209
CNAG_00289	992	1302	923	908.49	793	1732	1633	1385	1185	1457	2093	1901	667	1001.6	544	621	769.52	738	478	470	667	699	875.53	634	920.13	990	373	253.66	512	524	845	1113	796	1493	522	1387.68	817	798	1318	916	691	714	78	135	90	66	88	219	89
CNAG_00290	3382	4385	3370	3254	1747	3521	3908	4142	5103	4239	4158	3833	1751	2676	2570	2585	3459	3631	2386	2930	2996	3290	2883	2273	3881	4271	2115	1613	4146	4144	5221	7548	2576	4966	4184	8551	5591	5616	9414	6480	2585	3632	634	1443	1361	763	664	1479	632
CNAG_00291	897	1262	767	825	484	1136	1484	1370	1304	1215	1563	1852	519	784	753	1385	752	810	573	627	1148	1129	1380	766	1131	1080	981	929	511	666	625	723	436	950	604	1378	798	907	1511	1144	449	532	188	218	187	145	292	526	226
CNAG_00292	790	1029	759	849	767	1568	1369	1395	1651	1351	1837	1902	572	777	1240	5862	3099	1039	848	1377	1958	5916	3067	1111	1415	1515	2321	2745	340	381	493	335	383	530	554	503	538	659	911	719	295	342	711	548	259	414	1367	990	849
CNAG_00293	2819	4284	2889	2935	1812	4357	3375	3238	4089	4132	3861	3841	1964	2683	2826	2815	2897	2986	2101	2333	2996	3852	3742	2024	3760	4064	2518	2066	1395	1593	1858	2837	1716	2806	1309	3243	1760	1708	3686	2430	1321	1472	568	1300	951	482	659	1808	915
CNAG_00294	1670	2534	1444	1732	1173	2612	2841	2869	2586	2635	3321	3138	1129	1561	921	1571	1537	1661	1170	1312	1999	2477	2142	1366	2099	2193	1701	1120	1420	1634	2238	2629	1969	3185	1745	3176	2216	2436	4103	3147	1524	1757	424	843	734	367	565	1818	789
CNAG_00295	0	0	0	0	0	0	0	0	0	0	0	0	0	0	0	0	0	0	0	0	0	0	0	0	0	0	0	0	0	0	0	0	0	0	0	0	0	0	0	0	0	0	0	0	0	0	0	0	0
CNAG_00299	404.26	595.31	577.22	726.7	502.01	841.94	574.86	565.99	1127.2	831.8	555.76	712.55	434.65	485.05	480.73	1172.44	1436.97	1195.42	936.41	1109.6	868.82	1407.03	2273.58	704.24	1126.21	1083.08	1879.33	1026.13	239.18	237.97	730.44	721.8	368.27	506.6	398.13	525.09	463.62	435.82	597.29	528.25	283.24	460.81	474.36	433.8	166.72	308.83	584.76	877.58	616.67
CNAG_00300	2366.74	3287.69	1909.78	1971.3	501.99	1243.06	1798.14	2020.01	3629.8	2896.2	1839.24	1973.45	688.35	1001.95	1142.27	1754.56	3248.03	2150.58	1294.59	1464.4	1486.18	1604.97	1687.42	1136.76	2358.79	2691.92	1733.67	1143.87	1900.82	2006.03	2954.56	1649.2	1552.73	2550.4	1996.87	2151.91	1573.38	1797.18	1297.71	892.75	1965.76	2206.19	941.64	1063.2	422.28	258.17	2610.24	3976.42	1178.33
CNAG_00301	28930	25812	32360	18931	5034	10629	18222	19488	21351	19819	13378	10068	5200	7612	29781	17235	29805	36523	46480	40853	23886	14269	6470	27122	30025	39259	4745	8344	51274	50594	50937	23917	19153	28926	45855	40167	41028	44167	13016	10123	26771	40164	4061	4557	1130	536	8521	9246	6159
CNAG_00302	466.87	945.61	10.01	15.64	97.43	223.51	415.87	409.72	23.89	38.67	785.27	774.63	53.53	86.15	251.34	334.28	39.18	21.43	405.88	518.04	251.07	389.18	58.06	19.94	635.3	624.74	438.37	370.46	48.72	64.4	8.93	8.05	44.29	73.31	84.6	177.48	12.34	5.17	175.24	138.9	32.09	15.15	824.47	1381.31	106.88	32.16	2189.49	6378.23	1055.51
CNAG_00303	11.13	22.39	34.99	28.36	535.57	1103.49	20.13	17.28	72.11	69.33	86.73	56.37	8.47	26.85	26.66	29.72	70.82	53.57	355.12	331.96	29.93	29.82	165.94	62.06	132.7	182.26	25.63	16.54	8.28	16.6	31.07	78.95	634.71	1122.69	13.4	116.52	69.66	83.83	125.76	88.1	15.91	20.85	31.53	83.69	73.12	22.84	75.51	181.77	33.49
CNAG_00304	224	390	171	170	151	477	491	450	504	529	587	523	227	345	148	318	198	95	70	87	174	292	324	50	204	243	148	127	28	48	48	136	38	116	21	138	81	90	187	109	74	70	50	51	47	22	45	53	68
CNAG_00305	2131	3417	2272	2342	2006	5271	3440	3492	5001	5946	5119	4812	2633	3739	1577	3582	3806	2511	1624	1515	2110	3780	4252	1848	2965	2643	1535	1435	805	1010	1630	1769	1762	3229	800	1507	1834	1660	4861	3407	2016	2209	136	208	102	82	432	350	234
CNAG_00306	511	760	861	759	338	872	830	715	1571	1642	1409	1201	440	806	2920	3638	1386	12239	978	1456	2999	4345	1557	4160	3025	2698	7840	11536	380	382	572	860	827	1315	442	1095	898	1011	1456	1009	803	1689	811	1097	1504	2758	608	387	729
CNAG_00307	1555	2149	1630	1562	1170	2272	2366	2378	2986	3092	3783	3402	1404	1638	1541	2099	1911	1478	758	861	1641	2339	2482	1484	1755	1994	1179	1234	332	420	617	872	768	871	410	1314	683	763	1693	1117	528	589	339	494	341	304	466	511	513
CNAG_00308	4050	4190	3980	3711	3955	5289	4349	4500	7117	4506	4422	4158	2348	3326	2525	2275	2040	2864	2352	2729	2449	2609	2472	2322	3374	3765	1680	1420	2868	3590	3961	6007	3442	5674	2373	6067	4885	5270	5864	4496	3490	4195	167	400	203	102	369	667	335
CNAG_00309	4017	4314	3760	3406	3123	3932	3852	3851	6797	4154	4729	4322	2164	3022	3076	3012	3529	3976	3807	4047	3533	4058	3895	3476	5462	5508	2810	2281	5938	6920	5959	8982	4235	7256	3941	9657	9994	10538	10661	8189	4695	5143	397	760	483	278	613	849	497
CNAG_00310	550	953	522.17	647	384	874	980	1004	1112	1054	871	934	291	446	489.17	785	689	587	545	604	725	1062	1040	416	815	819	603	565	292.05	310	387	406	369	673	381	596	420	503.11	610.05	467	270	399	158	189	153	143	254	368	159
CNAG_00311	3426	4509	3356.83	2973	2032	3720	4614	4597	5494	4919	5647	5183	2191	3033	3011.83	3822	3044	3352	1559	1715	3207	3612	3153	2597	3951	4221	2943	2247	7846.95	9267	9421	16358	5476	9557	4187	14222	12454	11514.9	14916	10402	5694	5836	240	1233	782	113	498	1058	647
CNAG_00312	517	968	477	530	334	903	923	916	975	1037	1049	1005	320	498	460	488	464	380	294	290	524	580	544	255	635	673	302	230	182	253	279	371	258	444	183	530	357	369	495	336	147	158	91	130	70	60	125	308	101
CNAG_00313	985.12	1409.54	764.39	745.23	532.3	997.83	1266.75	1236.29	1517.14	1148.31	1431.63	1498.34	611.37	877.46	796.53	940.3	1101.75	972.4	1048.86	1183.62	1176.16	1383.68	1663.28	969.5	1713.79	1669.31	1220.76	1062.05	462.84	571.15	682.66	908.55	512.9	979.23	461.2	1103.83	928.04	955.66	1424.28	1032.27	743.35	860.3	301.39	380.12	225.65	253.41	300.36	454.71	317.33
CNAG_00314	716.88	987.46	719.61	762.77	490.7	1012.17	810.25	776.71	761.86	658.69	807.37	734.66	445.63	623.54	553.47	607.7	907.25	1123.6	701.14	662.38	586.84	613.32	1004.72	970.5	888.21	888.69	708.24	658.95	395.16	424.85	927.34	1220.45	595.1	928.77	566.8	1378.17	763.96	784.34	830.72	503.73	535.65	581.7	264.61	361.88	305.35	170.59	409.64	1034.29	350.67
CNAG_00315	64009	59060	56178	33272	27417	53033	39343	40506	12551	9769	24964	15125	29108	40468	2769	8261	453	3960	1264	1114	2490	2171	12378	2936	520	1420	8842	11683	22854	29272	29280	24129	26806	46783	24121	31368	27450	33282	15940	11031	26382	35669	666	1154	698	183	1650	1086	1396
CNAG_00316	2007.25	3074.81	2237.8	2296.05	1871.64	4479.31	3155.88	2963.27	3707.06	4491.39	4462.36	3842.04	1733.32	2288.08	1196.39	1682.38	1811.38	1576.03	878.57	960.6	1278.03	1685	1673.83	1229.77	1665.2	1694.11	1057.73	927.23	306.32	453.44	673.79	993.11	762.94	1439.98	296.96	1057.27	851.39	737.01	1609.06	1093.47	563.62	701.81	194.87	279.89	186.03	188.27	302.7	564.3	279.46
CNAG_00317	697	1246	582	736	625	1491	1068	1031	1192	1236	1262	1279	513	725	621	937	871	741	873	910	687	1133	992	431	940	1067	601	545	423	499	636	618	518	921	481	765	643	764	991	752	390	399	275	314	200	180	354	617	351
CNAG_00318	1903	2814.57	1915	1969.49	1508	3313	2699.6	2725.76	2314.46	2610.97	2685	2352.1	1596	1939.59	2018.64	1898.53	1932.52	2128	1475	1427.57	1847.61	2236.29	1883.54	1819.63	1997	2006	1493.62	1459	676	979	1382	1673	1367	2159	970.46	2359.57	1335	1449	1734.48	1244	1218	1346.59	237.43	367	207	162	416	861	386.45
CNAG_00319	2653	3649.43	3387	3522.51	2104	4090	3071.4	3299.24	4790.54	4804.03	3590	3321.9	2205	2983.41	1959.36	2903.47	3184.48	2708	1610	1864.43	2118.39	2932.71	2851.46	1852.37	2943	3035	2213.38	1665	1458	1703	2825	3382	1538	2633	1953.54	3076.43	2419	2606	3327.52	2390	1153	1630.41	556.57	683	503	396	813	1648	836.55
CNAG_00320	469	732	384	550	364	767	751	812	1070	858	774	883	342	474	414	416	772	414	559	597	614	851	839	262	738	853	639	301	188	252	239	343	300	380	197	301	313	284	437	349	145	214	105	136	54	77	181	271	114
CNAG_00321	264	311	317	274	220	278	297	300	419	311	530	363	179	275	185	137	266	272	335	345	238	252	352	159	304	402	368	232	30	44	23	47	63	74	23	46	44	44	39	30	27	29	96	111	97	115	184	191	89
CNAG_00322	1289	1612	1182	1267	835	1796	1673	1663	1785	1684	1495	1452	853	1387	1048	894	917	1475	753	837	1382	1222	1130	1016	1363	1471	1330	1283	688	806	1211	1203	759	1347	750	1576	1091	1161	1351	951	851	937	181	275	275	228	252	609	279
CNAG_00323	8	18	69	66	8	15	9	14	113	135	12	16	13	14	21	14	78	146	19	6	19	11	79	86	16	17	25	18	0	1	21	56	3	4	1	2	26	33	3	2	3	0	2	11	25	21	2	17	4
CNAG_00326	4370	5221	4023	3475	2529	5949	4689	4676	5652	5479	5705	4573	2741	4069	4027	6618	6385	5878	3096	3940	4281	6587	4163	3371	4610	4252	3996	5727	817	1059	1169	1056	1554	3010	800	1601	1325	1561	1214	821	1654	1942	804	654	444	717	931	1026	911
CNAG_00327	114	179	123	174	104	273	164	158	226	226	190	256	70	141	83	116	207	187	153	137	135	183	313	71	230	268	175	95	57	47	109	131	83	150	118	159	69	65	164	106	21	107	145	129	48	52	148	252	134
CNAG_00328	2703.86	2988.45	2351.95	2624.51	1651.73	2546.7	3309.72	3414.26	3566.97	2507.83	3018.7	3040.23	1691.73	2229.64	1237.64	2321.78	2060.1	3092.36	2134.54	2505.96	2712.43	2938.71	3190.85	2976.69	2485.32	2485.73	2088.07	1972.49	1808.92	1954.53	2118.41	1217.04	1539.39	2254.64	2299.82	1889.65	2459.89	2660.44	1608.58	1512.66	1895.07	2670.48	399.39	427.25	358.38	381.41	535.88	1086.01	442.89
CNAG_00329	4328.14	5270.55	4217.05	4067.49	2601.27	4830.3	5170.28	5433.74	6334.03	5548.17	5596.3	5036.77	2644.27	3635.36	936.36	2322.22	1494.9	1815.64	942.46	774.04	1777.57	1814.29	2846.15	1690.31	1254.68	1260.27	1524.93	1337.51	1976.08	2229.47	2801.59	2420.96	2025.61	2821.36	1911.18	2920.35	2640.11	2773.56	4227.42	2977.34	2095.93	2534.52	364.61	622.75	410.62	322.59	376.12	905.99	571.11
CNAG_00330	506.22	1178.63	436.8	803.63	577.12	1514.04	1243.62	1170.96	1450.37	1291.33	842.03	1188.36	675.16	979.51	886.7	2169.83	1599.97	1165.55	1674.67	1973.89	1187.58	2786.22	2090.03	476.41	1216.64	1400.15	1708.47	1901.61	563.91	722.75	735.97	577.92	659.76	943.04	537.9	725.54	578.11	718.23	1208.44	782.35	509.36	540.25	536.17	782.18	446.09	335.92	852.89	1446.67	798.38
CNAG_00331	40.78	63.37	116.2	127.37	23.88	52.96	55.38	48.04	99.63	79.67	271.97	262.64	26.84	45.49	276.3	128.17	77.03	1260.45	373.33	457.11	304.42	486.78	632.97	272.59	789.36	930.85	4168.53	4132.39	17.09	33.25	16.03	26.08	47.24	135.96	31.1	86.46	25.89	38.77	163.56	106.65	31.64	56.75	683.83	1058.82	634.91	952.08	628.11	1411.33	676.62
CNAG_00332	2814	3166	2476	3022	97	125	1546	1730	6764	3937	2834	3371	115	171	2765	2795	3347	3126	2305	3147	2224	3310	5352	1956	4342	5379	973	918	8479	9664	6153	6100	315	551	4138	5532	11901	12393	14786	12745	343	289	944	1848	1248	815	744	1581	1337
CNAG_00333	513	886	585	715	313	892	745	796	794	824	1166	1200	308	345	196	598	1191	372	158	167	451	804	935	314	696	592	450	160	95	135	287	489	251	416	117	494	163	136	375	322	103	159	116	165	79	59	248	462	180
CNAG_00334	22329.2	27964	20567.9	21734.9	27100.4	41056.5	45378.8	45896.6	48772.6	34929.3	42723.6	43293.4	22331.6	29298.8	14774.5	67707.4	30770.7	17246.9	9818.84	14155.1	37289	66105.6	49601.8	18879.3	22676.3	18866.7	36035.5	24965.4	3178.32	3441.12	3666.51	3929.94	5294.86	7256.62	5435.06	4577.18	4293.91	3941.93	15756.4	11045.3	3383.1	5401.33	8582.06	5568.03	1709.14	4238.22	15005.4	19206.6	11092.8
CNAG_00335	1380.78	2157.99	1309.09	1403.14	889.58	2096.52	2250.19	2079.45	2779.39	2684.68	2228.45	1952.63	1015.36	1338.22	859.51	1145.61	1291.32	1117.09	817.16	873.92	970.98	1383.36	1273.21	781.67	1333.66	1592.26	836.52	810.63	504.68	573.88	984.49	1145.06	534.14	893.38	466.94	1099.82	871.09	880.07	1008.62	684.7	470.9	550.67	184.94	251.97	213.86	145.78	208.61	428.44	295.21
CNAG_00336	397	1075	67	147	166	565	610	648	498	438	285	519	384	511	1089	871	814	223	341	491	755	1179	863	199	1003	997	959	1018	269	418	67	46	39	80	188	580	126	139	219	193	34	57	596	1719	281	131	282	1170	1254
CNAG_00337	8498	12085	6289	8488	4014	6835	9689	9887	12438	8358	5865	6866	6418	9012	8268	9957	15247	16366	6747	8349	8159	9437	6235	9737	11352	11772	8234	9682	9398	10120	10393	10120	4131	4658	6328	6919	7954	8824	6531	4925	4796	6312	1231	2978	1900	925	1360	5193	3695
CNAG_00342	2410	2737	2530	3125	1411	2148	2970	3434	4515	2643	2519	2702	1445	2096	1113	2446	3345	3230	1871	2207	2603	3513	2745	2058	2956	3230	1606	1026	2805	2789	4072	3113	1805	2562	3351	2636	4327	4579	5102	4271	1948	2740	572	684	855	476	530	1417	814
CNAG_00343	1032	1473	953	889	564	1418	1173	1092	1081	972	1301	1191	651	897	618	672	1093	1193	704	726	1311	1438	955	705	1051	1242	739	356	515	561	546	614	585	910	503	806	337	416	480	379	343	492	131	206	127	74	220	577	211
CNAG_00344	564.06	884.08	678.08	799.1	582.09	830	809.07	852.07	1340.48	1020.29	746	921.09	529	691	706	1116.12	1185.51	1281.33	876	1045.18	1020.13	1253.26	1587	1000.16	942.11	1004.12	1475	1132	387	396	750	515	584	710	398	461	653	776.32	502.11	338.12	444	575	239	225	122	152	366	728	244
CNAG_00345	3291.94	4018.92	3164.92	2717.9	2181.91	5243	4293.93	4144.93	3820.52	3738.71	4416	3765.91	1992	3205	2588	3292.88	2271.49	2468.67	1567	1851.82	2699.87	3301.74	2024	2067.84	3010.89	2973.88	1624	1593	1000	1095	1139	1179	1370	2627	1205	1880	1493	1599.68	1545.89	1002.88	1225	1700	113	121	12	52	284	319	188
CNAG_00346	903	1154	875	754	558	1349	1127	1025	1027	1025	1046	944	529	849	1194	756	950	1054	902	932	1000	940	878	872	1394	1596	627	602	265	350	326	343	536	782	293	724	381	435	385	270	469	515	128	118	49	85	274	461	198
CNAG_00347	1981.89	2051.71	1918.24	2060.41	2044.63	2016.66	2294.43	2551.87	3303.71	1786.89	2247.58	2345.46	1787.62	2209.19	1547.05	2560.34	2590.81	2410.85	1835.97	2382.82	2218.74	2668.56	2090.22	2073.2	2439.71	2609.51	2014.3	1455.63	618.92	713.2	1110.22	963.33	972.04	1233.62	666.51	933.57	1177.23	1251.82	1448.57	1236.12	878.22	1155.62	315.74	289.06	190.15	247.04	470.32	555.68	370.01
CNAG_00348	499.11	751.29	693.76	612.59	538.37	1098.34	654.57	591.13	757.29	781.11	827.42	727.54	588.38	713.81	1407.95	908.66	1994.19	2425.15	2016.03	2068.18	1259.26	1257.44	1100.78	1620.8	1334.29	1816.49	1152.7	1612.37	774.08	828.8	1341.78	864.67	1064.96	1588.38	1403.49	1549.43	989.77	1287.18	928.43	617.88	994.78	1127.38	429.26	682.94	658.85	411.96	393.68	1072.32	623.99
CNAG_00349	82	167	93	131	221	424	224	209	837	889	750	841	159	198	610	1084	2105	745	1382	1922	1213	2010	982	1336	2193	2535	1394	1074	87	95	96	93	136	231	67	153	217	189	687	402	85	52	47	138	195	120	101	175	104
CNAG_00351	141	315	115	173	186	484	313	273	452	447	376	410	219	323	203	514	583	175	268	383	194	556	481	109	304	357	378	424	26	48	47	97	128	186	26	141	96	117	195	142	81	74	135	155	127	149	172	214	125
CNAG_00352	667	1066	626	782	589	1550	1187	1152	1631	1633	1555	1529	411	645	461	514	724	490	507	602	428	583	790	341	888	1159	331	220	327	515	566	772	615	986	314	785	926	897	1285	889	337	328	109	162	152	116	94	232	130
CNAG_00353	417	622	452	423	551	1161	585	598	782	775	779	727	453	647	500	456	455	448	565	531	526	578	533	462	658	706	667	573	240	268	330	606	518	856	328	747	596	590	676	444	388	472	83	136	103	69	174	340	123
CNAG_00354	4882	6608	5551	6116	3586	6936	5247	5322	7429	5717	5507	6161	3568	4768	6124	5584	9264	10227	6120	6659	6724	7537	7378	5307	9969	12100	6142	5760	5670	6234	8203	9317	6785	9280	5605	9488	8829	9251	11467	8259	4808	6991	2214	2835	2686	1795	3016	5346	3131
CNAG_00355	2196	3111	2469	2350	1843	4143	3613	3449	3221	3759	3743	3265	1559	2138	1580	2035	2311	2348	1469	1487	2242	2611	2297	1995	2341	2532	1662	1367	124	254	477	703	590	840	159	1034	378	381	728	585	413	344	500	680	544	334	602	1316	860
CNAG_00356	4716	5833	5041	4886	4386	6966	6020	5992	8051	6790	7470	6852	3664	4952	3592	4789	3279	4173	2583	3017	4264	5634	4748	4073	5089	5074	3406	3235	3025	3486	4245	4478	4053	5530	3289	5690	4253	4417	6240	4778	3061	3754	592	1007	762	520	837	1929	1130
CNAG_00357	407.18	657.46	385.1	393.86	349.34	869.82	751.61	692.9	480.22	580.03	839.08	698.52	307.95	488.92	823.6	953.05	776.54	609.92	580.31	589.73	936.7	1116.03	727.17	435.35	737.82	792.81	584.45	605.79	185.34	274.13	254.53	322.64	289.82	538.96	252.21	699.15	315.17	333.92	747.7	549.35	360.7	356.29	158.34	168.91	101.61	99.05	185.88	383.74	218.31
CNAG_00358	468.82	926.54	454.9	588.14	462.66	1326.18	1054.39	925.1	1183.78	1338.97	983.92	1005.48	453.05	617.08	535.4	1164.95	1045.46	559.08	504.69	668.27	779.3	1340.97	1134.83	355.65	821.18	783.19	890.55	645.21	66.66	101.87	134.47	139.36	136.18	240.04	33.79	172.85	187.83	165.08	360.3	226.65	96.3	85.71	240.66	207.09	134.39	147.95	283.12	407.26	297.69
CNAG_00359	925	1735	1014	1449	422	1229	1331	1236	677	515	648	772	541	734	242	487	2246	425	631	704	382	798	1418	318	741	811	882	659	717	829	2177	1375	1024	1673	1170	1638	822	1011	1224	931	648	861	298	530	239	210	597	1784	644
CNAG_00360	4556	4845	5117	3817	1563	3565	3879	3852	2654	2649	3056	2563	1736	2487	2836	1965	2008	3338	1553	1516	3145	2267	2351	2843	2542	2985	1046	1199	2981	3411	4515	6095	2911	5211	2841	7645	3783	3832	5294	3384	2919	3422	250	474	316	179	670	1312	361
CNAG_00361	4790	6757	4552	4751	2954	6779	6149	5941	6459	6439	6823	6081	2449	3852	3769	4265	3811	4102	2885	3358	4520	5533	4544	3209	4467	4464	2682	2086	5742	6277	7562	7278	5852	10564	5663	9413	7610	7780	10712	7345	6291	7485	586	940	639	449	1090	2470	1013
CNAG_00362	1099	1793	1221	1226	918	2322	1755	1732	1971	2072	1973	1736	858	1235	1304	1402	1589	1355	979	1138	1423	1713	1426	1135	1484	1574	1159	1111	171	237	324	373	462	889	215	708	443	478	649	499	476	515	304	401	320	244	636	889	351
CNAG_00363	16312.4	9643.41	12501.4	10628.1	10606.7	6941.18	12207.5	13201.5	9452.84	3690.75	6702.67	6999.01	7949.58	8276.19	12026.4	16706.4	11349.9	14526	10734	12355.7	17499.6	18500.3	9767.8	17168.2	12986.7	13087.1	8124.65	10888.7	5444.85	6021.68	4698.68	2912.36	7921.44	6262.63	11231.4	5659.67	6116.32	6853.05	4849.91	4640.77	7399.98	10275.8	1769.88	1425.96	647.37	885.06	4121.67	6417.86	2334.18
CNAG_00364	545.56	842.59	601.57	708.94	469.34	1160.82	1153.54	1002.51	1169.16	1262.25	1286.33	1295.99	375.42	550.81	585.64	825.56	921.09	787.04	600.99	567.27	1098.41	1523.68	1078.2	599.78	1056.29	1182.94	675.35	492.34	116.15	147.32	241.32	423.64	308.56	431.37	112.63	452.33	293.68	277.95	556.09	347.23	171.02	188.23	167.12	158.04	85.63	127.94	265.33	307.14	176.82
CNAG_00365	2511	3487	2829	2778	1796	3813	3634	3500	4650	4268	3805	3470	1773	2663	2289	2351	2842	3366	1500	1619	4569	5009	2638	2219	2835	2805	1760	1385	1103	1247	1527	2774	1483	2471	1234	3213	1986	2009	2715	2040	1205	1506	241	411	303	243	444	588	387
CNAG_00366	11	19	11	15	18	38	29	24	41	28	43	45	21.04	26	21	16	43	14	66	66	28	41	66.04	16	54	55	17	10	13	12	6	9.02	50	62	9	44	15	10	25.05	15.04	41	33	24	31	22	16	16	43	18
CNAG_00367	200	299	246	230	118	354	277	264	307	316	297	262	157.96	164	426	547	587	545	190	237	409	509	512.96	352	428	348	468	405	59	69	110	143.98	62	153	46	242	103	118	168.95	114.96	72	72	111	134	70	104	155	234	149
CNAG_00368	1209	1588	1269	1337	746	1688	1658	1618	1734	1535	1590	1501	963	1371	1601	2167	2065	2354	1296	1449	2265	2658	1630	1379	1859	1709	1798	1801	395	556	806	1168	662	1174	411	1606	1137	1145	968	791	751	884	345	353	193	221	525	801	417
CNAG_00369	996	1642	1214	1258	927	2296	1682	1552	1942	2061	1960	1794	951	1479	961	799	873	1071	639	757	889	915	1120	621	1118	1374	987	801	782	947	1158	1771	995	1691	682	2081	1293	1309	1935	1213	789	881	263	496	279	138	255	543	296
CNAG_00370	8465	11777	8065	7618	9185	19671	16319	16674	16244	16825	18250	15919	7474	8798	4220	14851	7747	5343	2309	2713	7961	11947	12664	6931	6551	4986	9262	6378	818	1001	1605	4032	2781	4436	2114	5475	1825	1658	8354	5684	1053	1799	2278	2243.01	761	952	6029	10384	4044
CNAG_00371	287	394	380	380	143	308	512	423	500	581	982	824	236	359	276	259	191	292	118	90	230	253	432	261	459	488	156	138	3724	4951	5147	9240	1511	2501	2436	9809	7501	8708	9837	6948	2914	1854	92	427	264	54	120	440	173
CNAG_00372	1296.61	2243.91	1322.31	1926.67	1352.35	2828.2	2680.35	2627.11	2496.84	2252.22	2236.01	2512.01	1278.73	1668.87	1329.38	2178.97	2009.72	1727.69	1747.68	1876.07	2133.74	3105.69	3186.49	1494.28	2381.85	2339.61	2232.22	1718.4	663.28	769.83	1467.23	1617.71	1220.08	2034.69	937.43	2179.14	968.88	1074.52	1923.91	1573.78	999.48	1030.99	909.6	1275.59	715.84	510.82	1433.63	3125.31	1579.02
CNAG_00373	2926.39	2852.09	3774.69	3627.33	1319.65	1779.8	1803.65	2003.89	1807.16	1524.78	1901.99	1838.99	2191.27	2948.13	45.62	491.03	328.28	173.31	15.32	27.93	329.26	515.31	940.51	705.72	243.15	132.39	220.78	83.6	1079.72	1330.17	7833.77	8190.29	1803.92	3607.31	3185.57	4952.86	853.12	644.48	5429.09	2678.22	1622.52	1740.01	481.4	540.41	32.16	39.18	1574.37	4136.69	1184.98
CNAG_00374	663	875	1262	1090	388	861	927	894	1591	1441	986	965	449	660	3858	3576	4531	6889	5526	5741	3480	4216	3452	4801	3735	5162	2512	4977	752	1013	2039	1447	834	1243	1261	2116	2101	2605	768	646	1051	1416	2891	3541	3104	2629	2923	5789	3861
CNAG_00375	1128	1618	1096	1284	884	1504	1600	1661	1917	1614	1587	1595	1023	1277	2196	2289	2271	2609	1572	1979	1900	2392	2334	1425	2712	3025	1608	1263	352	468	638	1123	797	1034	393	1111	790	714	1232	1127	651	785	272	309	183	217	511	1103	419
CNAG_00376	11.33	51.77	24.13	22.76	29.79	119.05	63.92	74.47	40.04	36.24	26.54	37.46	13.48	44.79	17.75	30.04	55.85	39.08	163.26	135.02	47.61	100.09	22.52	12.63	26.72	47.05	34.59	39.17	1.16	3.21	3.14	3.54	8.45	8.56	6.25	3.62	0	8.33	0	1.04	3.41	5.2	9.94	4.43	4.24	3.46	15.79	48.58	8.38
CNAG_00377	748.67	1120.23	820.87	987.24	693.21	1319.95	1004.08	1084.53	2360.96	1664.76	1785.46	1880.54	626.52	754.21	1201.25	3864.96	3815.15	2004.92	1650.74	2344.98	2566.39	4767.91	5565.48	1656.37	2972.28	3042.95	3921.41	2955.83	180.84	233.79	515.86	783.46	854.55	878.44	279.75	616.38	503	551.67	896	877.96	219.59	616.8	1655.06	1691.57	674.76	906.54	2360.21	2784.42	1885.62
CNAG_00378	156	284	135	120	4	5	286	302	87	107	330	292	5	5	318	498	395	196	19	18	465	683	259	116	313	405	8	12	5	14	7	17	0	0	11	49	5	9	22	22	1	0	102	119	42	42	6	9	128
CNAG_00383	4370.89	4203.56	4479.95	4780.63	3506.26	3592.71	3948.39	4215.23	6490.75	3141.81	3494.6	3927.17	3250.19	3846.13	3695.9	4252.45	4757.53	5089.5	4164.99	4698.3	4267.73	5411.18	5072.99	3441.49	5213.01	5790.84	4823.7	3970.76	3253.64	3732.96	4443.97	4782.31	3415.64	4035.62	3278.1	3648.43	4562.9	4448.7	5621.83	4812.62	2743.16	3694.71	804.04	1183.31	844.37	728.26	1647.77	3043.3	1101.22
CNAG_00384	212.11	361.44	283.05	311.37	140.74	425.29	287.61	270.77	437.25	391.19	406.4	453.83	141.81	222.87	98.1	245.55	393.47	206.5	130.01	153.7	164.27	244.82	504.01	180.51	348.99	319.16	316.3	135.24	79.36	80.04	252.03	299.69	145.36	257.38	144.9	314.57	125.1	128.3	185.17	148.38	70.84	111.29	102.96	161.69	83.63	65.74	240.23	455.7	142.78
CNAG_00385	3356	4716	3386	3268	2606	7049	4465	4198	5310	5489	5209	4581	2507	4485	2786	3244	2834	3430	1569	1906	2938	3487	3478	2262	3568	3775	3109	2525	989	1270	1904	2481	1777	3743	1051	2903	1934	2133	2738	1717	1357	1980	556	832	566	403	1231	2391	913
CNAG_00386	1564	1670	1213	1709	2233	2178	2924	2929	4196	1971	1922	2467	2135	1995	1183	6981	4069	1876	1954	3137	3490	7983	6097	1605	2641	2314	4731	3095	494	630	438	269	690	634	384	295	746	771	1581	1261	536	491	1038	508	166	526	1720	1749	1032
CNAG_00387	571	862	420	645	619	1461	894	916	1051	793	829	949	569	887	523	669	791	531	750	842	673	971	732	241	795	938	729	604	449	475	595	579	543	1003	362	672	816	791	1000	755	606	720	87	92	69	68	149	298	106
CNAG_00388	1366	1667	1630	2060	984	1294	1755	1840	2266	1351	1381	1736	1041	1281	797	1647	3050	2478	1702	1771	1410	2174	2771	895	2000	2278	1449	1051	1394	1647	2224	1380	1514	1750	1457	1131	1937	2005	2172	1858	1302	1530	308	487	346	294	578	1088	610
CNAG_00389	2481.99	3381.31	2890.17	2888.61	1833.51	3839.3	3185.69	3209.58	3761.01	3805.35	3515.87	2890.15	1755.64	2633.94	471.28	986.62	714.61	1269.16	758.72	676.71	1104.2	990.38	1546.36	731.4	558.07	663.92	1359.1	1264.85	1276.8	1344.88	2234.72	2155.88	1814.5	3011.42	1452.81	2356.74	1924.75	2312.8	2073.19	1451.46	1428.98	1760.94	552.57	775.06	752.17	522.87	613.37	1220.93	867.47
CNAG_00390	1516.05	1892.59	1126.49	1441.45	1326.78	2188.48	1849.15	1926.28	1990.29	1317.08	1692.99	1879.2	1292.56	1844.33	1454.54	1947.99	1551	1485.23	1565.24	1852.23	1789.05	2599.56	1884.44	926.03	1995.2	1787.64	1986.18	2016.35	1024.17	1194.44	1413.69	1211.28	1289.69	1975.31	945.29	1368	1366.93	1424.84	1495.68	1237.2	1333.53	1577.39	308.05	363.56	312.97	236.42	510.72	1315.64	428.34
CNAG_00391	309.95	468.41	292.51	332.55	302.22	760.52	633.85	623.72	677.71	667.92	689.01	715.8	289.44	352.67	244.46	509.01	440	213.77	272.76	304.77	319.95	665.44	597.56	125.97	344.8	337.36	307.82	285.65	36.83	61.56	58.31	26.72	87.31	124.69	27.71	81	91.07	99.16	100.32	72.8	21.47	23.61	68.95	57.44	35.03	65.58	130.28	109.36	71.66
CNAG_00392	195	360	171	258	85	271	313	366	483	396	338	438	87	117	213	277	441	315	186	252	275	429	555	249	445	463	231	137	139	124	178	210	151	255	119	268	256	253	322	244	79	100	76	68	40	66	141	177	60
CNAG_00393	3574	3207	7665	6513	1177	1976	3520	3432	2671	3353	2589	1823	3914	4970	3009	4946	2355	3692	3891	2705	4745	6031	5342	4034	2183	1630	2040	2196	24832	30525	39377	41660	15706	26863	32057	45743	40157	43267	19673	14953	20167	27109	899	1544	987	428	1439	2392	1888
CNAG_00394	87.34	108.76	161.54	145.82	111.89	250.04	266	207.55	181.1	271.11	221.19	216.14	145.68	108.58	392.56	1013.07	874.78	415.48	867.14	752.73	609.59	1573.57	880.34	223.66	420.1	504.36	565.85	1013.04	188.67	274.25	426.8	264.77	343.99	298.58	371.97	412.12	177.81	272.79	357.77	223.99	236.42	303.01	461.7	690.69	825.47	439.49	833.41	1290.67	1000.64
CNAG_00395	846.66	1373.24	827.46	910.18	461.11	1367.96	1579	1575.45	1637.9	1917.89	1876.81	1796.86	484.32	777.42	804.44	1278.93	1033.22	1246.52	600.86	727.27	1673.41	2082.43	1624.66	649.34	1065.9	1236.64	1569.15	1453.96	127.33	203.75	218.2	320.23	247.01	421.42	153.03	534.88	343.19	369.21	530.23	427.01	148.58	155.99	626.3	765.31	637.53	450.51	390.59	781.33	909.36
CNAG_00396	2880	3559	3669	3190	2601	5898	5050	4856	2889	2602	3887	4135	2011	3223	1600	1327	1708	1870	2323	2087	3261	2945	2974	2610	2152	2490	1473	1320	2479	3074	4149	6621	2750	5289	3692	7764	4400	4390	4192	3053	3162	3784	254	642	719	208	299	921	516
CNAG_00397	304	439	296	296	222	519	631	569	548	653	558	512	230	304	319	247	593	528	340	416	1840	1940	1212	496	423	594	460	359	2944	3669	3104	7451	1382	2171	2261	5798	7726	7808	10369	7659	1744	1551	227	1252	1291	359	204	1060	652
CNAG_00398	5278	5667	4308	3679	2714	5410	4701	4823	6197	4965	6239	5286	2625	4661	5413	2899	4315	6377	4834	4913	3212	2777	2760	3595	5205	7104	4177	4934	11047	10246	8597	4169	6662	12009	9722	7463	9410	11226	6429	4109	7112	10608	885	1539	1907	1086	1028	2406	1248
CNAG_00399	1630	2019	1411	1333	979	2277	1554	1442	2102	1514	1850	1638	1109	1498	2425	3632	5474	2865	2893	3277	1878	2117	3702	2341	2803	3131	2255	2798	993	1496	2382	1841	1301	2437	1620	1856	2583	3211	1062	876	1148	1491	55	109	59	31	60	169	164
CNAG_00400	6104.58	7230.45	6272.5	5020.57	1888.18	5244.96	8661.75	8263.52	7978.78	8344.67	8105.57	6380.85	5187.79	7793.39	2281.38	4039.19	2380.13	3315.17	958.06	926.05	3424.8	2251.13	3936.82	3043.36	1259.13	1444.15	1641.95	1813.41	1184.75	1557.54	2441.8	2570.42	819.56	1849.01	2113.61	4211.96	3262.58	3756.33	1525.95	1090.04	2514.14	2974.59	74.23	171.57	231.2	180.15	89.39	148.37	144.34
CNAG_00401	1771.42	2637.55	1861.5	1980.43	898.82	2309.04	1766.25	1858.48	3314.22	2805.33	1946.43	1913.15	1248.21	2034.61	1430.62	1505.81	1725.87	1434.83	986.94	1108.95	1223.2	1646.87	1449.18	640.64	1730.87	1952.85	1641.05	1245.59	710.25	782.46	1087.2	1662.58	605.44	1215.99	624.39	1344.04	953.42	929.67	1150.05	783.96	525.86	744.41	407.77	613.43	580.8	374.85	675.61	1121.63	483.66
CNAG_00402	10351	6442	10516	9818	8647	5452	7620	8140	13191	5118	6157	5944	8387	8164	12130	15878	14623	17664	12854	14303	14361	18726	13629	18076	14375	14759	12796	13301	14765	15669	18571	12930	12079	10016	14534	11175	19587	21156	15459	13768	14297	17863	1749	2068	1925	1590	3230	5325	2508
CNAG_00403	635	954	577	674	559	1318	1062	999	1471	1373	1183	1280	541	857	404	310	535	460	452	460	422	508	775	423	741	813	530	313	4999	5863	7524	12202	6080	9638	4987	13947	8009	8146	10612	7729	5112	5984	133	601	590	61	288	1638	445
CNAG_00404	1263	1493	901	1246	561	516	1014	1087	1416	601	804	1020	662	643	1952	1067	1356	2340	1253	1429	1656	1697	1418	1231	2447	3194	1282	1044	3440	3729	2578	2207	1583	1541	3122	2897	2173	2403	3084	2755	1571	1720	594	1222	1041	382	461	1676	1044
CNAG_00405	1477	1785	1218	1446	851	1202	1606	1729	2132	1272	1704	1846	836	1172	874	1217	2346	2061	1224	1377	1476	1896	1910	1220	2362	2466	1604	1060	2197	2387	3013	2264	1847	2767	2471	2412	3246	3458	3625	3049	1747	2582	521	699	586	410	663	1639	627
CNAG_00406	89	179	123	211	66	105	109	141	286	196	148	293	63	84	90	237	476	169	68	109	297	640	938	134	348	377	423	223	140	112	199	513	457	454	289	276	119	106	595	554	70	333	189	307	157	92	287	542	255
CNAG_00407	461396	333135	248696	204545	148234	148303	204102	237146	274409	149521	186285	190046	178054	236077	394121	148088	159191	295400	348177	388467	158856	138812	32001	100795	389916	498173	163719	203907	292267	277338	123685	32997	84911	79417	159213	66055	65876	74102	31294	17805	82695	159224	7452	9962	3722	2733	20663	49206	14846
CNAG_00408	452	811	706	657	430	986	732	690	1053	1099	654	632	576	775	1209	1685	1667	1641	1584	1628	1483	1930	1248	1369	1527	1809	942	1346	481	599	662	727	499	795	381	972	667	802	492	378	445	562	389	573	481	446	611	926	754
CNAG_00409	4042	5789	3691	3752	1783	3689	5252	5163	7165	7894	6633	5757	2362	3376	5068	5761	7474	5179	3099	3405	2829	3449	3973	3133	8318	9402	1372	2003	3237	4401	6015	9470	3134	5515	3178	9559	7981	7993	11714	8468	4298	5483	123	244	117	93	98	170	172
CNAG_00410	4591	5257	4229	4142	3536	4639	4978	5010	6247	4758	5503	5186	3097	3642	2569	4366	3627	4964	2749	3414	4203	5060	4122	3327	4301	4575	3303	2139	2485	2832	2797	3114	2434	3563	1978	2498	3339	3212	4013	3111	2008	2716	370	620	448	348	578	1002	534
CNAG_00411	1042	1672	986	1144	1132	2687	1951	1892	2037	2258	2219	2142	1006	1618	855	1223	1363	1030	989	1149	1425	2036	1758	668	1456	1588	1493	1148	350	447	595	919	788	1420	333	1073	815	853	1144	827	516	694	250	411	438	264	423	826	360
CNAG_00412	19	35	8	14	15	19	28	22	22	28	85	58	6	15	72	59	31	47	15	14	60	72	51	38	109	138	24	21	4	4	5	7	2	3	2	10	4	8	24	24	2	2	5	12	6	9	1	8	11
CNAG_00413	6864	10734	5594	7023	5979	11046	10361	10238	12386	10085	10800	12718	6632	8642	6370	5361	7208	6328	10807	12059	6690	8915	4149	3810	9046	11787	5992	6114	5673	6410	4304	5091	6106	7719	4370	3274	6677	6472	16774	9634	3310	3430	1537	2160	689	1077	2177	4138	2608
CNAG_00414	493	917	390	436	548	1506	937	884	1243	1191	1053	1054	505	745	189	159	281	219	393	459	316	275	357	258	350	406	252	154	119	148	166	387	374	663	187	597	333	362	575	373	218	230	147	207	109	159	243	523	164
CNAG_00415	285.87	590.66	245.95	431.95	193.71	634.17	538.62	495.79	685.97	734.63	487.95	614.87	260.19	406.14	249.56	325.85	518.43	429.21	368.21	422.38	317.92	526.19	807.82	196.16	611.4	661.26	563.52	382.79	219.6	220.62	298.5	661.64	374.77	677.03	146.92	620.76	461.97	421.26	762.03	500.41	267.06	357.14	211.43	254.89	212.42	188.62	269.11	622.67	260.59
CNAG_00416	396.13	602.34	368.05	375.05	178.29	376.83	427.38	377.21	581.03	525.37	563.05	482.13	203.81	310.86	502.44	672.15	599.57	542.79	299.79	394.62	513.08	649.81	602.18	354.84	480.6	493.74	654.48	528.21	279.4	330.38	287.5	467.36	221.23	373.97	166.08	520.24	381.03	379.74	541.97	430.59	212.94	237.86	238.57	266.11	172.58	195.38	187.89	209.33	150.41
CNAG_00417	16898	23009	17194	15748	17099	32732	29306	29697	31862	28407	33637	32024	12676	17276	10837	25538	15952	13768	8602	9586	19376	27573	20469	14015	16935	15821	17533	12994	5786	5899	6934	9686	8962	14165	7360	11844	7404	6932	19901	13395	4942	7991	2139	2541	967	1302	5174	7783	4228
CNAG_00418	3425	4805	2016	2550	4309	8034	6047	6168	6808	4819	6783	7299	2137	3201	2718	17538	10668	2463	3138	5491	6318	19726	21951	5735	3549	3513	12485	8743	293	316	533	414	1001	1190	615	651	536	657	1664	1074	410	549	2668	1977	814	1538	4431	6644	3240
CNAG_00419	119	172	108	106	9	22	225	196	202	146	210	212	29	66	145	260	234	175	51	48	171	277	168	90	241	278	85	84	21	35	22	38	7	14	23	59	34	42	26	20	30	39	42	55	22	15	21	86	50
CNAG_00420	548.22	795.83	685.09	609.74	510.62	1208.71	729.51	795.5	1061.26	1112.43	978.23	932.96	553.57	706.39	706.81	772.89	889.99	880.62	546.01	546.38	687.77	913.8	1010.08	589.03	897.37	970.48	698.65	613.48	179.76	227.01	301.2	505.59	274.88	508.55	178.61	546.27	308.67	307.51	526.66	344.15	263.93	278.18	184.02	302.99	221.45	164.1	343.26	716.81	316.73
CNAG_00421	788.78	1314.17	873.91	934.26	607.38	1274.29	1465.49	1428.5	1658.74	1823.57	1786.77	1723.04	450.43	584.61	1007.19	983.11	1523.01	1723.38	931.99	969.62	1121.23	1317.2	1092.92	1346.97	1530.63	1820.52	647.35	893.52	93.24	181.99	237.8	289.41	291.12	327.45	133.39	442.73	257.33	307.49	339.34	264.85	121.07	87.82	382.98	636.01	507.55	349.9	340.74	892.19	717.27
CNAG_00422	702	1314	628	920	534	1127	869	906	1582	1255	1250	1470	587	728	839	1261	1662	1380	987	1127	981	1468	1951	826	1924	2003	1528	894	346	430	808	781	491	695	280	650	615	680	854	698	346	472	377	452	209	230	359	927	414
CNAG_00423	37	78	49	70	28	135	58	52	130	157	105	133	43	83	14	94	184	49	65	61	99	223	461	66	108	130	297	214	14	21	34	78	93	122	25	55	27	15	73	66	16	44	167	186	47	71	390	563	219
CNAG_00424	1928.98	2456.9	1890.96	1862.94	1723.97	3212.96	2828.97	2876.97	2461	2270.96	2974.85	2614.8	1313	1935.91	1618.26	1923	1681.03	2145.4	1342.07	1399.28	2360.24	2536.34	1760.57	1419.7	1921.66	2239.92	1067	906.9	1023.92	1075.94	1281.39	855	1039	2147.98	1406.5	1457.92	1761.98	1699.88	1696.34	1341.72	1088	1391.97	415.45	267.36	130.97	206.25	373.52	727.62	322.59
CNAG_00425	1.02	3.1	2.04	2.06	1.03	1.04	1.03	1.03	0	2.04	3.15	5.2	0	1.09	6.74	0	7.97	7.6	7.93	7.72	11.76	8.66	6.43	4.3	4.34	11.08	0	1.1	1.08	1.06	7.61	0	0	2.02	8.5	4.08	1.02	6.12	9.66	3.28	0	3.03	9.55	10.64	16.03	6.75	4.48	1.38	7.41
CNAG_00426	2952	3313	2191	2293	1143	1961	3685	3841	2927	1696	3399	3428	1167	1913	1494	2423	2241	2915	1036	1371	2742	3049	1727	1761	2912	3185	1074	925	2594	2729	3043	1749	1131	1957	4215	2963	2638	2913	3314	2713	1598	2717	313	403	249	226	290	714	598
CNAG_00427	2795	4013	2397	2301	1534	3342	3793	3848	3363	3369	3711	3288	1777	2430	1532	2647	2429	2429	1358	1752	2533	3268	2407	1657	2516	2755	3614	2980	1682	1800	1746	1934	993	1673	1663	2504	1531	1683	3098	2185	990	1319	434	512	384	395	866	1443	694
CNAG_00428	1126.17	1318.54	1069.58	1103.55	787.27	1309.77	1380.7	1462.76	1522.66	1083.28	1289.28	1375.58	569.72	930.12	737.78	1585.52	1526.96	1345.85	1059.37	1250.8	1456.06	2200.66	1674.68	972.88	1490.99	1652.55	1256.83	803.71	938.99	986.65	1207.39	1203.92	800.88	1464.35	1065.71	1432.52	1193.07	1260.41	2057.73	1582.59	600.37	982.72	282.17	432.65	326.52	236.12	422.3	636.21	448.56
CNAG_00429	60.83	124.46	86.42	89.45	113.73	385.23	184.3	206.24	353.34	376.72	171.72	219.42	124.28	155.88	92.22	887.48	522.04	109.15	267.63	430.2	154.94	796.34	438.32	98.12	128.01	154.45	303.17	537.29	18.01	18.35	32.61	14.08	34.12	93.65	7.29	44.48	31.93	35.59	88.27	54.41	16.63	36.28	60.83	36.35	16.48	41.88	109.7	45.79	50.44
CNAG_00430	87.09	174.19	121.13	128.08	116.08	337	237.11	223.1	267.41	330	237.13	260.15	111.09	168.22	100.13	335.32	363.72	100.15	145.15	125	174.15	353.13	199	38.02	147	201	139.19	172.17	12	16.02	26	26.02	41.04	49	8.01	39.04	21.01	25	43	29	15.02	16.03	70	54	39	41.11	50	51.06	53.08
CNAG_00433	310	396	308	283	191	447	358	321	452	477	502	436	113	175	296	415	492	539	274	322	446	714	645	395	3349	3320	837	783	2547	3591	2218	7469	367	601	812	7348	9340	8716	19256	14469	806	492	430	885	183	100	123	221	720
CNAG_00434	736.54	1020.09	637.12	594.06	888.02	2086.11	1244.49	1168.28	1363.11	1613.68	1611.99	1324.65	861.11	1031.4	668.76	1025.54	953.06	559.94	648.28	783.68	845.11	1070.14	1180.48	635.23	736.57	738.24	1141.94	851.69	330.12	447.81	202.99	241.87	553.72	878.85	363.54	791.77	303.1	314.13	924.39	525.4	351.26	380.08	104.41	150.89	70.11	142.68	297.57	309.07	156.74
CNAG_00435	346.2	534.44	217.5	288.58	401.74	907.49	554.38	555.85	493.65	531.94	536.59	587.82	353.03	499.49	277.49	466.04	236.74	196.86	337.11	339.59	316.78	498.23	377.55	161.77	350.94	332.57	411.31	421.34	65.27	88.82	93.57	143.21	186.86	272.77	86.74	284.76	81.61	108.15	215.15	182.54	144.06	137.88	77.89	88.2	38.99	55.53	108.62	217.6	99.57
CNAG_00436	1463.26	2408.47	1698.38	1933.36	1335.24	2628.4	3467.13	3497.87	3230.24	3031.38	2238.42	2392.53	1272.86	1743.1	1432.76	1528.42	2964.2	3023.2	2552.61	2738.73	3758.11	4444.62	2234.97	1656	2753.49	3469.19	1705.75	1569.97	1052.62	1281.37	1536.44	1569.92	1497.42	2255.38	897.72	2132.47	1632.29	1804.72	1912.46	1297.06	1057.68	1235.04	1226.7	1616.91	1271.9	1263.79	1807.81	2418.33	2024.69
CNAG_00437	180	333	220	273	198	446	315	304	432	479	453	379	166	200	239	169	390	368	344	325	231	257	557	285	428	542	252	159	66	106	111	155	218	259	64	160	135	174	213	136	136	122	240	287	251	295	249	479	257
CNAG_00438	569.81	855.41	615.02	527.86	751.51	1858.63	808.65	795.94	1028.55	1235.95	1168.26	898.64	565.43	918.3	433.64	369.54	574.8	519.58	665.94	516	396.88	366.23	337.13	303.61	682.36	1000.7	507.57	459.75	202.38	193.5	247.7	318.62	418.17	1051.3	137.05	491.29	334.09	357.22	377.96	235.12	343.46	389.67	220.29	416.39	372.19	217.29	334.33	573.97	305.39
CNAG_00439	2382.19	3052.59	2313.98	2547.14	2131.49	3451.37	3238.35	3256.06	4202.45	3347.05	3581.74	3723.36	1890.57	2569.7	1576.36	2227.46	2320.2	2385.42	2083.06	2344	2249.12	2678.77	2719.87	1635.39	2657.64	3075.3	2270.43	1850.25	1093.62	1322.5	1710.3	2374.38	1757.83	2938.7	938.95	2522.71	2327.91	2181.78	3138.04	2243.88	1941.54	1942.33	494.71	614.61	439.81	466.71	568.67	644.03	467.61
CNAG_00440	468	747	509	577	583	1248	925	878	818	916	813	733	466	639	349	238	416	369	516	419	345	327	379	210	433	534	326	277	157	219	234	375	288	587	173	586	246	272	394	264	234	237	95	116	67	65	121	315	107
CNAG_00441	4064	5872	5049	5163	3596	7705	10682	9979	9502	7160	6123	6483	2811	3740	5906	18173	12069	6711	3554	4986	12621	24703	15187	5834	7352	6616	11118	9978	972	1051	1917	1398	1333	1522	2864	1853	892	982	2775	2056	860	1583	4196	3934	1793	2824	7619	10650	6280
CNAG_00442	1405	2356	3362	4730	1605	3380	4262	4524	2574	1859	1935	2792	2599	3087	3018	2164	1176	4219	2638	2958	5838	8431	2193	1200	2300	2788	10898	8618	3140	4191	8685	11257	5979	6777	11633	16289	2104	1503	20486	16632	3628	4760	4609	14841	14907	8087	5287	26913	12617
CNAG_00443	125	247	103	142	120	295	294	270	492	575	365	396	65	132	141	204	181	110	169	208	200	328	320	107	303	337	117	84	94	143	130	249	110	278	112	505	471	395	3403	2393	51	69	46	108	88	56	65	126	121
CNAG_00444	169	232	233	242	136	442	253	222	999	1089	584	570	138	194	77	118	254	120	99	129	69	116	348	158	370	361	104	70	15	24	37	70	60	85	11	118	80	69	146	101	29	28	26	19	20	19	27	45	28
CNAG_00445	2933	2788	2572	2440	2098	2869	2470	2620	4580	3572	2847	2832	2108	2676	3424	3343	2328	4836	4050	4293	5196	5385	4929	6851	5105	6583	6058	5137	4058	4284	4492	5643	5521	7243	4784	7276	7048	7516	10404	8637	4965	5690	1939	5183	15977	5184	2091	7081	3779
CNAG_00446	1	4	0	3	0	2	4	4	4	1	7	7	1	3	4	4	7	3	6	7	3	10	16	8	14	26	13	15	0	0	0	1	0	0	0	3	1	0	2	0	0	1	11	11	19	8	7	14	12
CNAG_00447	2700	4844	2686	3324	3045	7382	5469	5015	6730	7171	5761	5822	3113	4255	2029	4333	3820	2368	2098	2190	2356	3961	4393	1382	3069	2812	2463	1907	1495	1778	3051	2529	2302	3627	1700	2640	2657	2620	4965	3383	1667	1986	415	579	231	269	987	1263	578
CNAG_00448	3473	4776	3830	3527	2958	6747	5273	5051	5174	5315	5807	5235	2912	4117	2739	3195	3293	3370	1993	2098	3176	3521	2898	2692	3443	3378	2545	2327	2001	2344	3107	4546	2745	4842	2444	6718	3535	3597	4687	3465	2464	3103	443	632	498	371	813	1507	631
CNAG_00449	458	620	470	495	560	1224	948	865	1029	956	827	854	401	513	573	3146	2293	537	814	1223	1072	3622	2030	357	721	709	1586	1894	26	56	66	173	147	179	49	202	114	101	259	185	47	54	614	463	152	364	787	475	562
CNAG_00450	7432	12564	7172	8257	6457	16392	14615	14136	24798	22567	8542	7306	8120	12011	3723	9281	6620	4466	3341	4060	7353	10205	11591	4285	5813	5391	5172	2341	2881	3216	4243	5619	3832	8267	2337	4936	5060	4017	9288	6234	3598	4898	227	349	143	211	403	871	409
CNAG_00451	611	914	537	626	475	1109	955	876	1911	1868	922	889	528	842	330	349	498	315	299	419	377	547	490	206	645	627	431	251	155	242	308	1492	205	397	95	861	399	277	890	668	189	160	58	62	53	34	62	75	58
CNAG_00452	59	72	85	94	63	156	80	74	212	237	249	284	67	59	50	25	53	65	74	79	41	52	127	75	120	120	149	87	900	1212	948	5407	327	432	260	1812	6481	5916	13701	9961	399	249	124	668	318	78	385	721	268
CNAG_00453	29830	30914	40462	24240	12995	26846	26418	25861	28140	31680	51681	30988	12830	18093	24879	20153	10533	28037	10864	12899	29598	21883	5392	29303	21246	23422	22766	25653	8960	9871	10036	4444	6143	9115	6481	5260	12192	13997	5798	3624	3618	5466	2309	3628	2052	2411	3424	7831	3878
CNAG_00454	444	763	623	574	234	598	522	460	410	441	1502	883	338	409	1423	1906	797	2357	540	632	1747	1356	305	2427	1483	2013	1835	2609	9	11	16	4	19	14	3	8	16	19	13	15	8	11	270	381	151	350	277	365	441
CNAG_00455	803	1092	938	996	632	1265	1133	1169	1470	1092	983	1081	611	881	1182	3899	2690	2109	1292	1791	1710	4499	2102	556	1375	1408	2899	3638	329	355	394	362	190	305	442	340	268	288	322	179	119	166	1150	1089	1099	1356	1254	1511	1350
CNAG_00456	38715	38180	54422	48544	1370	2133	33105	33273	25950	15890	46997	42089	3634	5910	29455	29631	6940	44261	16676	16358	49739	61754	48264	37498	30165	32403	59402	63032	13656	13076	15170	9863	3144	3896	21057	20551	34227	34490	44381	30083	2292	5249	55133	114598	123259	69575	50284	96534	64840
CNAG_00457	91131	80688	99358	86938	48661	55853	92086	94326	117463	60893	43259	40150	57963	70762	37777	42537	28849	41936	29372	29064	52517	57418	28310	25185	26885	27876	42019	45530	63291	59656	60948	34741	36568	45299	71371	41021	50241	58489	50642	36084	36347	53451	8667	11749	8868	6741	12767	24045	13053
CNAG_00458	1046	1705	1000	1202	867	2540	2066	2187	2024	1963	1834	2205	841	1353	912	2481	2214	1284	1205	1377	1776	3334	2626	1006	1886	1960	1834	1607	623	757	1042	1272	902	1630	958	1693	1018	1073	2151	1530	804	898	642	886	591	496	1030	1682	1402
CNAG_00460	787	1022	741	860	580	940	1036	1077	1178	869	793	894	461	764	600	348	793	910	680	772	773	934	1079	419	1001	1146	222	280	879	985	915	1270	1021	1487	703	955	1448	1436	1762	1397	766	987	68	145	112	68	73	148	69
CNAG_00461	3678	5820	3583	3768	2485	5370	6246	6120	8429	7851	7547	6537	2877	4049	2779	3950	3155	2730	1685	1904	3664	5113	5149	2615	3857	3290	1970	1721	750	1068	1618	1569	1470	2472	709	1992	1888	1997	1890	1487	1639	1682	318	420	370	340	334	612	419
CNAG_00462	4124	6100	2948	3422	2540	6064	6014	5964	7154	5765	4843	4762	2869	4428	474	1695	185	597	194	120	1216	990	5627	688	165	437	1877	1680	7543	8915	10530	14964	11183	17746	6442	17370	11594	11767	23659	16790	8433	9399	1047	2205	2435	1222	700	1763	1214
CNAG_00463	1	1	0	0	0	1	0	0	0	0	1	1	1	0	0	1	0	0	0	1	1	0	0	0	1	0	0	2	0	0	0	0	0	0	0	1	0	0	1	0	0	0	1	3	0	0	1	2	0
CNAG_00464	6419	5893	6545	6546	5573	5156	6442	6895	9873	5017	5833	6501	4931	5856	5570	7778	5500	6221	4724	5733	6554	8803	7124	6157	7911	7659	6729	5206	4220	4863	4835	6424	4575	5410	4013	6686	7232	6743	8425	6975	3788	5194	1095	1338	983	959	1969	3069	1451
CNAG_00465	7579	7204	8494	5944	4080	7825	7071	6761	6452	6237	5829	4512	5096	5766	12921	9589	8697	15366	10807	10304	10093	9624	5660	11755	8656	10034	4817	11482	1301	1997	2541	3020	2643	3103	2140	5680	3131	4436	776	547	3420	2805	2386	2406	1715	1739	2858	3428	2883
CNAG_00466	842.81	1177.84	1011.55	859.7	699.52	1609.32	1241.58	1215.33	1226.16	1255.7	1221.44	1048.4	692.65	815.02	1113.88	1081.5	1081.15	1156.1	829.25	825.12	1132.81	1084.64	801.04	855.38	958.86	957.49	759.23	909.07	286.05	350.27	482.5	393.84	493	772.42	370.18	703.61	383.34	445.04	443.48	327.99	448.95	475.62	311.22	290.14	232.93	260.77	707.74	655.38	299.13
CNAG_00467	448.19	635.16	401.45	467.3	459.48	1010.68	576.42	574.67	629.84	632.3	620.56	623.6	460.35	594.98	415.12	428.5	521.85	536.9	497.75	506.88	539.19	644.36	670.96	323.62	558.14	523.51	639.77	602.93	96.95	136.73	147.5	303.16	257	409.58	94.82	344.39	184.66	204.96	217.52	180.01	184.05	191.38	182.78	254.86	183.07	130.23	314.26	577.62	203.87
CNAG_00468	4366	5088	4203	3893	3409	6203	5448	5667	5773	4462	5340	4844	3514	5214	2970	3542	4010	4833	3230	3379	4002	4459	2734	3106	3964	4227	2598	2767	1937	2187	2669	4458	2336	3899	2729	6050	3283	3726	4123	2930	2126	3083	457	608	410	411	721	1096	652
CNAG_00469	2945	2642	3054	2243	2744	3828	3076	3052	2974	2084	2964	2691	1756	2629	2716	3061	1984	3244	1964	2061	4019	4067	2402	3217	2565	2532	2268	2362	1798	1815	2185	2472	2007	3614	2604	3374	2497	2562	2601	1827	1958	2402	378	566	347	264	647	1457	563
CNAG_00470	529.18	973.78	635.25	776.98	688.65	1623.24	1127.47	1031.79	1002.3	1159.12	975.81	1062.49	730.93	820.08	594	481.44	720.71	586.56	658.7	566.93	602.85	618.65	630.7	487.87	550.36	674.16	372.24	418.54	159.48	243.4	354.69	482.13	433.05	659.4	218.75	677.98	391.13	408.33	573.09	415.09	482.88	313.63	60.89	82.88	46.03	38.03	123.68	196.48	71.99
CNAG_00471	1803.82	2383.22	2007.75	1761.02	2542.35	5128.76	2773.53	2720.21	2752.7	3108.88	3193.19	2607.51	2409.07	3631.92	1170	1584.56	1301.29	1328.44	1587.3	1689.07	1371.15	1646.35	1339.3	1096.13	1182.64	1240.84	1311.76	1102.46	883.52	1064.6	1266.31	1534.87	1305.95	1988.6	863.25	1744.02	1024.87	1074.67	1728.91	1205.91	899.12	1025.37	241.11	438.12	273.97	169.97	329.32	537.52	302.01
CNAG_00472	276	568	387	457	174	581	444	441.1	985.18	1114	634	624	146	271	186	247	531.46	274.08	354	363	197.13	295	456	166	650.15	840.61	284	219	160	189	239	287.1	125	280	132	293	333	401	281.07	226.08	58	104	209	283.19	203	134.15	279	443	256
CNAG_00473	902	1444	917	908	827	1677	1321	1334.9	1651.82	1764	1760	1620	833	988	1113	1073	1059.54	1180.92	590	636	1009.87	1219	1299	878	1334.85	1218.39	1019	877	472	519	701	924.9	794	1116	683	1367	755	789	1374.93	909.92	668	668	296	430.81	288	265.85	375	843	475
CNAG_00474	397	511	449	382	250	564	820	734	1021	1010	918	743	223	304	478	358	243	554	316	426	691	1124	571	786	591	694	331	343	47	79	80	267	78	195	117	589	379	554	208	173	63	58	158	266	129	172	2317	808	443
CNAG_00475	1588	1306	1998	2009	849	802	1914	1944	2954	1617	1789	1598	682	857	1137	2097	646	1222	487	639	1618	2013	3693	2933	3117	2893	738	556	716	781	1059	3102	1087	1317	1228	2980	2072	1998	2345	1970	894	1355	371	629	188	124	193	457	444
CNAG_00476	0	7.03	11.04	14.09	100.72	499.21	10.03	8.03	17.07	11.04	12.04	20.11	196.5	355.85	10.11	15.3	13.19	4.07	603.45	482.08	14.34	14.25	68.04	5.06	10.1	19.65	77.92	84.3	2.01	2.01	0	2.01	63.67	104.73	7.03	10.06	5.01	5.02	9.02	3.01	27.22	68.04	18.57	47.75	46.65	30.29	51.02	144.66	35.85
CNAG_00480	10121	6258	12584	7203	1821	3028	6234	6225	7715	6161	4881	2737	1537	2060	8691	7093	6049	12348	3734	4107	7647	6452	2959	9862	6977	7851	3562	3652	747	812	1604	748	727	1390	1706	1450	851	908	590	442	811	1347	1269	2100	2437	1448	939	2941	1016
CNAG_00481	0	0	0	0	0	0	0	0	0	0	0	0	0	0	0	0	0	1.04	0	1.09	1.03	1.05	1.07	0	1.03	0	0	0	0	0	0	1.01	0	0	0	1.01	0	0	0	0	0	0	0	0	0	0	0	0	0
CNAG_00482	3593	4555	3626	3171	2360	5662	4341	4406	4337	4442	5806	4643	2236	3343	3354	3247	2858	4348.96	2335	2688.91	3687.97	3422.95	3299.93	3580	4098.97	4254	2261	2277	1475	1723	2653	3456.99	2479	4526	1989	5255.99	3125	3246	3416	2420	2395	3385	585	672	449	368	1230	2423	942
CNAG_00483	66553.1	73983.2	66673.1	61620.3	39972	68764.7	70576.2	70475.5	79248.9	58153.1	80040.5	72756.1	34553.6	53122.2	48366.4	69254.3	50571.8	56309.8	25627.3	32545.1	55778.9	69801.9	46202.5	40862.8	63510.2	60136.9	35514.1	32610	51064.1	51062.8	66731.2	73693.5	47843.7	86933.4	60075.6	93833.8	58148.2	58370.6	85349	63288.2	39564.3	68625.4	5582	7913.6	3728.37	2989.35	13478.5	21263.6	10305.1
CNAG_00484	2342.93	2637.76	1806.88	1612.66	1406.96	2362.33	1914.79	2010.49	2870.15	3529.9	9004.53	5498.86	1815.38	2776.81	1793.62	1318.72	1201.19	2028.22	926.69	950.89	1155.13	1397.09	1177.51	1152.19	1827.84	1922.09	1445.86	1657.99	18939.9	20699.2	20626.8	27999.5	6672.31	12482.6	13179.4	24760.2	33961.8	38751.4	42764	30830.8	10387.7	12528.6	420	1369.4	1113.63	440.65	623.5	1072.44	594.9
CNAG_00485	19986	16956	28843	18890	5045	8494	13494	12974	17769	16615	14873	8317	9121	13368	25857	14944	25292	44784	12694	13679	18108	12877	6182	28764	19516	25609	16557	24448	2112	2837	3088	4008	1154	2579	2220	4207	4905	5336	450	200	4670	6277	1920	1562	1163	1842	1559	593	1644
CNAG_00486	1597	2523	2322	2266	809	2039	2874	2741	3405	3702	2647	2409	1572	2299	858	784	1969	1496	841	822	1200	1296	906	873	1053	1187	1160	1100	354	436	696	549	468	699	386	538	749	724	829	514	419	424	123	308	194	143	149	402	296
CNAG_00487	207.3	389.44	223.88	371.1	48.71	158.33	308.22	317.4	460.88	418.28	349.7	332.09	137.68	326.45	253.56	264.33	570.93	467.88	247.2	254.01	256.93	301.78	276.96	184.75	342.59	391.21	740.58	514.31	30.4	28.89	48.43	22.41	21.26	26.73	24.97	17.51	43.08	44.48	45.77	24.26	22.93	24.66	168.92	396.38	332.44	150.95	74.46	210.71	278.22
CNAG_00488	417.7	644.56	517.12	537.9	286.29	656.67	780.78	766.6	976.12	962.72	1027.3	985.91	244.32	319.55	790.44	837.67	883.07	762.12	666.8	751.99	971.07	1327.22	877.04	497.25	901.41	1064.79	294.42	658.69	325.6	450.11	328.57	663.59	253.74	403.27	302.03	1027.49	2036.92	2496.52	1514.23	996.74	343.07	369.34	196.08	351.62	349.56	153.05	123.54	182.29	370.78
CNAG_00490	1043.28	1432.19	1258.85	1321.03	1121.65	2720.02	1100.62	1148.41	2095.78	2207.32	2237.14	2040.27	1284.79	2388.5	1218.7	1014.76	1373.22	1480.37	2038.52	1804.29	1077.82	1473.05	1470.3	973.73	1688.9	1730.97	2968.53	3162.2	64611.5	72593.5	114871	104194	68842	121915	76041.4	118414	83952.2	98361.9	117589	85140.8	53624.1	75675.9	1125.69	4740.93	3233.78	474.2	2177.39	7021.66	2825.21
CNAG_00491	1783.08	2115.96	1639.41	1469.07	1492.71	2265.77	2372.99	2360.88	2256.45	2105.26	3013.75	2795.51	1182.33	1433.86	1402.4	1724.27	1419.07	1544.29	1419.97	1481.22	1545.62	2197.31	1598.51	1181.56	1662.41	2183.33	1497.8	1557.38	2015.51	2195.49	2823.51	1768.33	2572.95	2963.86	3149.54	2320.24	1798.74	2104.02	2214.49	1534.11	2020.88	2551.03	407.68	748.17	556.64	261.95	607.19	1494.98	853.14
CNAG_00492	11.02	34.04	19.02	16.03	11	27.02	41.07	25.03	44.04	36.04	64.17	78.26	12.01	33.02	41.12	54.16	99.39	54.2	116.37	117.52	38.05	63.2	163.18	40.21	91.28	112.32	98.7	85.45	9	14.01	15.01	14	8	17.01	10	20.02	22.02	19.02	26.04	23.03	9	10.01	70.41	76.76	79.52	65.81	54.13	59.2	80.42
CNAG_00493	3161	2974	3922	4310	2281	1596	3227	3548	4124	2023	2492	2986	1721	1951	2866	3556	4328	6301	3220	3766	4344	5296	3497	4490	5169	5517	2911	2386	2952	3460	4053	2332	2609	2319	2564	2005	3837	4012	2464	2209	2092	2552	902	1241	986	753	891	2409	1291
CNAG_00495	528	860	589	638	390	1150	943	895	900	963	1046	1032	380	606	581	625	1074	711	733	691	606	784	758	428	845	879	562	625	769	782	898	727	856	1620	910	1129	889	965	1008	659	746	998	164	236	172	129	306	563	237
CNAG_00496	992.73	1631.25	1131.27	1228.61	896.39	2379.64	1687.74	1588.74	1800.7	2193.66	2143.01	1854.74	879.4	1301.2	938.59	848.07	916.27	1260.51	917.79	951.43	1261.68	1130.4	1207.84	913.45	1209.47	1423.98	973.3	749.38	323.69	410.58	626.34	734.29	479.65	876.08	368.14	846.77	685.23	702.6	883.68	617.89	415.57	518.72	114.76	143.05	93.4	68.36	182.01	505.16	130.64
CNAG_00497	18085.3	13875.8	16422.7	13126.4	7087.61	8447.36	10561.3	11444.3	15094.3	8404.34	7555.99	6161.26	8907.6	11579.8	10282.4	13124.9	12446.7	21046.5	8948.21	9966.57	13458.3	13007.6	6100.16	11006.5	12052.5	11885	6370.7	8194.62	3993.31	4429.42	3567.66	8050.71	4039.35	6715.92	5139.86	7838.23	5582.77	6325.4	2385.32	1719.11	5923.43	8275.28	533.24	825.95	478.6	391.64	929.99	1023.84	792.36
CNAG_00498	1509	1477	1967	1896	847	1234	843	1045	2214	1001	857	937	823	1110	1379	1177	5034	3560	3603	3076	1398	1711	1186	1470	2826	3212	2949	2615	1282	1258	1932	1743	1560	2275	1525	1277	1372	1416	1124	892	1296	2231	430	516	520	418	958	1390	421
CNAG_00499	703.11	946.85	811.17	777.3	576.7	1597.67	1013.74	973.77	1824.99	1913.64	1700.55	1576.59	483.14	853.9	303.24	424.5	512.97	477.81	457.53	400.25	488.98	493.72	1607.38	445.25	575.14	594.99	1078.98	726.84	21144.5	24431.1	45896.4	44265	24485.7	46700.6	24410.4	48360.3	29259	33800	43190.7	34699.3	20998.4	27073	354.46	1827.6	1597.72	172.23	1097.52	4645.25	1431.12
CNAG_00500	2476.89	2983.15	2640.83	2577.7	1620.3	2720.33	3019.26	3138.23	3295.01	2616.36	3319.45	3268.41	1538.86	2059.1	2188.76	2824.5	4219.03	3694.19	3029.47	3251.75	2494.02	3026.28	2585.62	2466.75	3848.86	4407.01	1973.02	1803.16	5387.54	5319.86	6789.63	5346.97	4356.34	6124.4	6849.57	5660.72	6294.99	7133.01	6899.26	5134.71	4343.62	6111	688.54	839.4	653.28	401.77	1255.48	2351.75	985.88
CNAG_00501	41	93	70	66	6	10	62	75	116	117	75	81	16	19	32	77	186	68	35	23	61	116	187	112	94	104	25	12	28	27	12	45	14	14	35	62	29	32	84	66	11	17	25	21	19	21	10	26	31
CNAG_00502	961	1217	954	959	494	1535	1528	1552	1772	1566	1528	1562	492	960	413	950	840	872	390	523	693	921	1299	580	705	742	634	430	324	348	527	661	375	690	347	855	539	658	838	567	282	348	221	263	241	346	217	327	207
CNAG_00503	1422	1867	2099	2094	498	1499	2140	2194	3390	2909	2043	2062	886	1315	2630	2361	3629	4495	1743	1781	3287	4682	2853	2254	3793	5032	3500	3677	2576	2706	6200	5045	1784	2574	6411	8310	4407	3836	6998	5097	1781	3111	1756	3672	3207	1693	1184	3058	4073
CNAG_00504	883	1443	953	1030	1073	2321	1683	1582	2225	2148	1991	1722	911	1410	445	826	1207	1017	911	999	766	1080	1240	487	962	1071	1075	735	309	389	604	779	590	1052	387	792	728	786	1292	1004	509	563	310	460	408	335	256	672	404
CNAG_00505	373	778	671	785	637	1405	906	908	1813	1879	906	1042	502	808	487	645	1310	1312	839	967	1218	1542	1747	665	676	918	878	685	263	336	510	658	635	1026	222	642	690	752	571	380	217	249	248	346	412	309	303	794	299
CNAG_00506	295	565	462	682	278	516	367	367	821	650	356	464	334	415	301	412	709	604	360	423	349	525	892	265	628	594	688	263	62	61	390	380	119	183	161	222	220	209	228	206	72	115	253	394	241	166	183	548	316
CNAG_00507	2	9	10	21	10	33	5	5	14	17	11	5	36	60	6	8	31	32	65	54	11	10	33	22	10	19	86	81	2	4	7	2	1	15	1	4	4	2	4	3	11	10	30	48	83	42	16	51	45
CNAG_00508	2161	2458	1461	1804	1118	1411	2348	2515	2737	1835	2272	2267	1038	1526	2539	2676	2421	2680	2161	2373	2859	3615	2136	1538	3585	4051	1971	1815	2861	2783	2503	1650	1732	2534	2762	1882	2796	2951	2921	2201	1535	2239	694	780	853	637	1027	2100	990
CNAG_00509	4418	6814	4095	4319	3476	9410	8072	7696	7281	8016	10159	8974	3382	4903	2846	5841	3862	3408	2160	2608	4381	6461	5182	2587	4078	4536	3703	2880	1572	1772	2649	3107	2049	4201	1995	4353	2752	2694	5753	3767	1683	2114	726	726	374	439	1289	1713	1005
CNAG_00510	280	500	301	363	370	775	558	560	576	601	602	580	354	424	209	331	400	226	221	255	233	350	517	176	363	326	265	254	31	77	79	119	121	166	56	167	81	106	172	124	84	78	35	50	19	27	66	148	70
CNAG_00511	200	233	143	142	61	196	235	270	235	290	344	277	73	86	195	201	186	178	116	125	190	202	273	203	310	323	93	88	69	56	59	145	49	79	69	172	86	104	216	174	31	23	27	33	24	19	50	88	48
CNAG_00512	1521	2425	1204	1418	1554	3340	3334	3096	3397	3360	3486	3427	1296	1992	1393	2539	1975	1199	1171	1314	1852	2856	2123	1066	2011	2164	1493	1276	581	696	884	896	679	1239	588	1351	1116	1264	2184	1478	559	580	191	226	97	107	296	445	300
CNAG_00513	363	483	304	318	342	907	781	767	698	778	803	817	256	368	822	3255	2234	472	731	1070	1053	3535	2019	381	705	731	1292	1691	24	30	27	36	48	53	17	63	31	36	181	104	11	14	396	301	97	195	770	351	529
CNAG_00514	1257	1776	1142	1536	792	1535	1660	1769	2393	1809	1519	1904	1188	1527	1095	1374	1809	1755	1381	1668	2141	2537	2693	1200	2109	2713	1244	809	1020	1126	1433	1735	1316	1855	840	1550	1505	1572	2562	1940	1354	2135	213	360	210	173	356	578	407
CNAG_00515	714	965	571	634	575	1149	927	950	1222	1532	1490	1108	840	1279	1809	1141	1588	1447	2127	2480	1628	1577	1029	2010	2737	2870	534	709	392	448	626	808	2361	4723	443	1334	846	1027	636	394	1185	1322	114	191	133	87	332	176	211
CNAG_00516	188	373	278	322	478	1064	356	327	704	796	645	599	378	555	205	80	192	178	296	337	153	147	262	194	342	397	237	194	1258	1563	2277	2734	857	1625	1254	3989	1550	1826	2834	1969	647	671	37	196	190	33	24	105	129
CNAG_00517	2533	3386	2695	2678	2770	5823	3466	3377	5632	5470	4159	3557	1736	2491	1096	1715	1114	1037	643	579	1603	1771	2215	1065	1218	1319	1612	1290	1971	2095	2990	5839	3506	5578	2307	7237	3618	3838	5703	3695	1149	1489	368	678	606	347	625	1242	601
CNAG_00519	6287	9717	6876	7135	12455	21779	7792	7589	16846	13006	12639	12732	5687	9595	5516	7179	7101	5866	11817	12924	13702	15534	30054	23014	9653	11938	8496	5979	785	640	1639	672	3305	3925	1366	1543	1515	2262	886	630	761	1697	680	801	588	548	960	2698	866
CNAG_00520	4415	3594	4158	4769	6842	4539	4587	5109	8719	3470	3804	4204	4647	4658	2179	7706	5535	5693	5251	6913	5273	8773	7361	5114	6486	5807	5645	3978	2320	2465	3900	2571	3629	4106	3399	2109	3063	3211	4550	4109	2657	3896	1208	997	497	674	2031	2682	1443
CNAG_00521	6873	5695	7058	5877	3617	4727	7186	7519	5457	3654	5224	4418	3692	5387	5350	6170	5198	10551	4598	4919	10689	9281	3979	7935	6142	6878	3896	4797	6498	6708	8219	7852	5097	8562	11440	12348	8726	9827	7747	5626	5715	9228	892	946	700	602	1106	1789	1306
CNAG_00522	24299	15016	26820	21046	11825	9476	8123	8524	13417	6305	11037	9004	13714	14624	20983	23708	16347	36131	19880	21493	22768	13465	13444	31470	21026	20712	7720	11563	8756	10461	13335	13607	12244	15546	2621	5371	20531	24200	3412	3180	17847	24060	1991	1039	594	979	3284	2304	857
CNAG_00523	624	891	607	563	460	1138	910	920	903	952	909	881	459	664	569	774	807	676	517	548	805	928	752	566	792	801	701	567	249	334	477	546	471	850	274	786	404	461	668	534	331	285	163	204	148	108	234	502	184
CNAG_00524	1764	2209	2285	2037	1107	2301	2011	1923	3669	3593	3288	2635	1145	1515	1952	1663	3027	3110	1799	1631	1570	1708	1843	2389	2760	2773	1656	1564	14414	16079	28103	24093	30081	45288	15145	26166	20133	24404	20117	15870	28384	34876	637	2364	1875	386	1272	4255	1327
CNAG_00525	1047.06	1442.48	1073.06	1120.61	792.96	1442.46	1208.99	1194.68	1703.06	1406.58	1579.44	1652.58	618.33	823.23	715.94	1531.98	1886.1	1576.81	972.58	1052.51	1272.26	1762.75	2263.15	1437.75	1902.31	1813.25	1458.78	835.32	685.8	750.39	1418.49	1135.67	729.1	1145.05	1097.53	1116.24	1192.99	1221.81	1487.65	1039.27	356.07	593.34	519.21	716.96	421.81	331.02	578.46	1209.2	747.92
CNAG_00526	112.94	187.52	144.94	141.39	177.04	479.54	420.01	406.32	471.94	551.42	605.56	565.42	185.67	351.77	148.06	85.02	164.9	156.19	439.42	391.49	300.74	372.25	326.85	222.25	550.69	703.75	427.22	353.68	71.2	87.61	133.51	211.33	127.9	276.95	202.47	610.76	246.01	226.19	473.35	283.73	188.93	209.66	135.79	396.04	408.19	93.98	75.54	288.8	316.08
CNAG_00527	2186	2941	2026	2234	2287	3454	3664	3676	4268	3404	3415	3717	1834	2419	1663	3952	2645	1986	1788	2127	2801	4390	3403	1729	2714	2735	2262	2116	950	1192	1630	1925	1608	2393	1006	2290	1823	1897	3290	2348	1194	1287	490	664	392	392	782	1202	745
CNAG_00528	1266	1919	1067	1401	761	1732	1611	1570	1858	1595	1636	1612	833	1213	1132	858	1427	1536	1171	1328	1024	1121	1341	928	1577	1829	1168	960	1056	1172	1344	1965	942	1843	932	2218	1613	1596	2009	1430	810	1061	138	328	261	186	185	411	193
CNAG_00529	537	862	641	744	1169	2795	869	833	804	705	877	884	951	1548	1936	3390	2181	1468	2492	2636	1555	2867	1970	745	1720	2284	2231	2501	677	724	731	1328	891	1869	675	1600	913	1056	1175	870	727	937	360	319	276	246	740	698	308
CNAG_00531	21202	21374	23263	23316	10214	13355	16484.9	17036	14162.9	8713.75	16612.8	14788.5	10331	13941	12529	8076.93	7148.9	22797	8408	10189	14497	14409	10947.6	12191.9	15977.8	15686.9	21909	27581	11005	12914	12042	13957	8233	15206	13168	22018	14676	14184	10573.8	8667.89	9537	11195	21312	22004.9	28642	27715	24470	47132	20853.9
CNAG_00532	649	1224	608	835	517	1534	1830	1646	2139	2036	1384	1346	723	1105	531	927	966	523	506	595	985	1606	1364	393	664	824	708	593	507	514	653	1335	605	1093	620	1417	861	773	2225	1532	508	608	184	185	135	149	183	430	235
CNAG_00533	2498.25	3912.33	2635.51	2833.58	3453.11	6470.5	4449.11	4318.85	7640.95	8401.63	6875.72	6461.99	3804.13	4751.87	1693.14	3219.18	2562.19	1824.42	2499.93	2882.47	2260.84	3493.74	3316.66	1647.58	2527.96	2633.94	2252.24	1765.64	1505.27	1670.63	2440.7	3467.78	2797.77	4073.55	1401.97	2635.53	3458.69	3350.46	5810.72	4105.69	2368.12	3015.18	265.26	333.41	223.46	208.48	591.58	828.8	313.75
CNAG_00534	6580.75	9518.67	6809.49	6712.42	7926.89	15312.5	9886.89	9628.15	14365	14544.4	15378.3	12960	8741.87	8801.13	4496.86	8209.82	7078.81	4242.58	3029.07	3250.53	4910.16	7492.26	7774.34	3797.42	6121.04	5307.06	4361.76	3523.36	828.73	1185.37	1742.3	1978.22	2457.23	3227.45	1228.03	2859.47	2004.31	1923.54	4756.28	3031.31	1966.88	1910.82	631.74	654.59	371.54	347.52	1203.42	1690.2	1029.25
CNAG_00535	1310	1982	1188	1200	1352	2821	2286	2227	2329	2380	2613	2452	1025	1307	705	1566	1098	845	880	868	1376	1993	1496	715	1464	1561	1036	750	813	845	951	753	956	1430	813	897	1055	1063	1928	1309	679	685	222	300	169	171	308	613	283
CNAG_00536	2309	3421	2427	2453	2387	4567	3442	3573	3990	4132	4025	3648	2575	2735	492	1079	758	660	456	345	747	772	1431	529	521	470	1109	1161	631	824	1535	1888	1565	1813	830	1975	1354	1466	2378	1662	1138	1197	447	576	460	315	821	1211	577
CNAG_00537	723.4	861.96	926.31	872.09	725.99	1367.39	873.42	844.78	3077.82	2695.89	1804.71	1634.93	697.25	1032.76	434.44	437.38	1008.37	747.67	678.23	557.97	454.75	564.38	1575.24	681.75	1011.37	1058.47	1119.71	761.37	32811	36991	70750	60091	41382	62777.9	42621	66121	48946	53213	55744.9	46597.9	29932.9	40386	659.58	2917.37	1914	231.54	1211.49	4058.06	1639.67
CNAG_00538	742.6	1334.04	499.69	563.91	1055.01	2759.61	1764.58	1680.22	1331.18	1534.11	1868.29	1906.07	1170.75	1420.24	587.56	1037.62	714.63	361.33	641.77	625.03	629.25	1152.62	808.76	278.25	828.63	792.53	1006.29	883.63	37.01	60.03	51.02	52.01	194.04	260.11	37.01	141.03	80.04	64.02	279.12	164.07	129.07	97.01	112.42	130.63	37	47.46	310.51	471.94	190.33
CNAG_00539	52886	52620	64034	60387	36108	52776	60740	60386	118958	81877	72444	56415	30420	47022	51088	21886	33251	52757	38105	41768	43691	37823	23711	31319	55862	95816	16500	22766	6631	6836	6161	1268	7793	9828	4880	3640	5482	6831	639	533	3787	6301	137	315	105	158	398	1215	509
CNAG_00540	13	16	78	69	21	42	45	26	154	162	141	106	10	27	18	23	161	153	42	32	55	68	375	230	162	160	23	24	4	6	48	105	4	13	8	60	166	176	82	38	10	4	4	24	28	14	17	9	13
CNAG_00541	246	393	144	203	141	314	487	484	591	483	865	795	140	192	382	550	358	221	364	367	446	674	530	298	653	606	292	209	539	569	314	221	362	571	574	499	353	554	503	356	280	347	78	80	39	55	58	139	75
CNAG_00542	626	834	626	587	332	950	544	529	889	1051	1171	1008	245	553	1122	367	439	770	1071	1191	677	709	707	478	1246	1737	713	638	65	110	94	80	141	292	74	157	149	163	174	134	64	96	192	609	600	300	129	287	147
CNAG_00543	1971.71	3108.55	1768.47	1675.04	945.76	2482.64	2991.32	2906.86	4268.5	4346.87	3162.14	2946.02	1343.68	2005.77	2424.52	2668.79	1463.15	1993.5	896.27	807.09	3093.78	4049.26	2026.29	1678.49	2040.3	1973.46	1332.83	1217.34	14079.6	16387.2	23915.5	18236.1	9830.09	15806	17345.2	24153.9	18489.5	22311.3	22720.5	15340.9	10992.9	11592.3	734.07	2302.45	1739.3	419.14	724.98	2392.45	1697.77
CNAG_00544	1143.29	1541.45	1145.53	1141.96	1078.24	2099.36	1351.68	1283.14	1254.5	1076.13	1659.86	1421.98	836.32	1258.23	896.48	822.21	1233.85	1027.5	1577.73	1624.91	909.22	1079.74	780.71	450.51	1310.7	1572.54	715.17	850.66	1230.36	1325.76	1300.51	1160.91	1318.91	2150.96	1576.84	1934.14	1173.47	1249.67	1295.47	973.12	1305.15	1584.71	259.93	421.55	331.7	162.86	354.02	972.55	336.23
CNAG_00545	2374	2221	2627	2913	2344	2065	2557	2703	4348	1958	1870	2023	2184	2586	1940	2793	3637	3542	3088	3466	3884	4966	3958	3185	3456	3563	4042	2860	1256	1454	2121	1789	1929	1957	1547	1580	2172	1922	2088	1954	1490	1937	662	585	426	572	1094	1721	895
CNAG_00546	3938	4673	6193	7169	1116	1642	3229	3853	17335	10872	2141	2634	2634	3181	4933	5093	13757	9503	7000	8922	4480	5736	4259	5683	8009	10005	3171	5082	6161	6822	4782	3081	2974	3477	4758	4456	4196	5089	3747	3187	2395	3573	4474	5314	3709	3090	9959	9733	4459
CNAG_00547	13088	16971	9736	15251	8654	12241	12867	14492	24217	13958	7481	9952	15100	19250	5217	6082	7084	7156	3956	6482	4826	7208	7448	5165	5743	6681	10473	7530	24429	26325	15143	6867	16316	17783	12690	10356	13801	15786	13158	11199	14981	20777	1426	2397	2274	1497	3121	5583	2136
CNAG_00549	0	0	0	0	0	0	0	0	0	0	0	0	0	0	0	0	0	0	0	0	0	0	0	0	0	0	0	0	0	0	0	0	0	0	0	0	0	0	0	0	0	0	0	0	0	0	0	0	0
CNAG_00550	115	171	110	96	134	226	183	163	419	382	491	443	52	85	221	319	316	279	193	187	323	474	1089	556	850	1077	409	399	10	30	25	40	23	33	23	95	92	103	173	143	6	7	174	242	184	150	209	411	235
CNAG_00551	3380	5265	3538	4067	3382	7532	6366	6178	6217	5566	5889	6443	2803	4347	2651	4190	4291	3447	3133	3432	4831	6547	5402	2486	4497	4725	3751	2710	1961	2252	3113	3917	2289	4215	2221	4917	3657	3633	5910	4459	1954	2105	776	975	649	502	1149	2386	1163
CNAG_00554	4045	4031	4210	3289	2505	4516	3885	3733	3416	2822	3994	3416	2472	3479	3587	2648	2410	4742	2932	2915	4172	3001	2381	3760	3803	4232	2234	2345	2841	3019	2974	3214	2755	4568	3258	4674	3853	4150	2831	2026	2918	3914	202	318	216	168	382	657	313
CNAG_00555	1279	1550	1297	1148	911	2269	2047	2135	2143	1988	2003	1580	925	1457	1423	1374	1149	1539	1465	1624	1621	1848	1244	1195	1551	1598	1924	2341	586	649	714	647	1071	1876	960	1645	992	1179	1091	731	1056	1674	455	530	260	303	1175	2275	618
CNAG_00556	3981	5076	3923	4134	3035	5825	4576	4521	5592	4610	6379	6580	2393	3652	3283	3736	3851	5215	3127	3352	4801	5788	4709	2675	5173	6205	3782	2742	3319	3674	4850	5075	3636	5578	3448	5061	4932	4995	6692	4791	2466	3881	808	1248	1109	805	1114	2017	1254
CNAG_00557	1130	1719	1210	1259	1170	2696	1660	1782	2017	2182	2133	2103	1119	1418	910	1177	1667	1059	1056	1029	1067	1422	1761	689	1253	1349	995	798	388	501	689	994	959	1523	433	1254	708	729	1380	903	730	778	191	334	317	213	292	772	331
CNAG_00558	2161	2266	1458	2125	2347	2297	2566	2748	3452	1559	2133	2655	2382	2549	2460	4797	4441	3113	3418	3989	3325	5714	4385	2113	3878	4174	4329	3690	2167	2421	2384	1500	2602	2328	2224	1746	2392	2690	4800	4471	2282	2853	640	742	452	387	1163	2322	1048
CNAG_00559	13095	13713	11351	8218	10739	21699	11207	11499	12222	10845	15450	9466	7700	11037	11748	8760	6064	10054	19562	17465	9501	7595	8594	11255	10864	23714	7320	7837	2236	2737	3149	1031	8252	11453	2599	4019	2062	2637	2711	2031	4188	6330	471	443	95	90	2371	1259	714
CNAG_00560	3090	4585	3264	3289	2877	6193	4321	4131	4787	4987	5670	4549	2829	3665	3617	3843	3620	4049	2595	2706	3759	4389	3550	3009	3875	4020	3173	3117	925	1422	2118	2239	2174	3114	970	2409	2276	2297	2359	1733	2045	2131	545	758	423	324	1081	1718	871
CNAG_00561	1737.04	2496.51	1825	1864	1506.28	3059.49	2670.34	2410.3	2787.51	2676	2922.87	2570.34	1311.35	1868.1	1238.66	1635.01	1643	1592	1125.86	1193.96	1459.52	1776.43	1749	1179.62	1922.11	1988.14	1130.91	808.91	478.1	771.59	1039	1246	810.42	1560.41	565.46	1347.08	1084	1054.01	1445.25	980.27	687.41	801.26	203.53	271.67	132	137	255	495	265.56
CNAG_00562	1256.96	1929.49	1259	1160	1591.72	3405.51	2594.66	2468.7	2101.49	2261	2960.13	2496.66	1260.65	1849.9	784.34	1279.99	1035	716	1019.14	1016.04	1063.48	1482.57	1152	557.38	1208.89	1180.86	1064.09	765.09	309.9	425.41	682	673	710.58	1382.59	515.54	898.92	721	808.99	1581.75	1051.73	763.59	869.74	139.47	106.33	53	82	235	268	165.44
CNAG_00563	1247	1267	1232	922	1255	2888	1883	1924	1738	1864	2419	1583	768	1079	1501	1241	1159	1806	1614	1704	1769	1458	915	1845	2093	2152	798	1015	115	196	226	306	626	951	169	668	408	488	407	276	404	327	194	127	49	122	1267	601	118
CNAG_00564	1833	2405	1532	1752	1994	4283	3578	3481	1330	986	2485	2090	1403	1966	2706	2343	2231	2930	3769	4109	1959	1935	1339	1378	4326	5382	933	1304	519	606	682	996	811	1807	570	1736	525	550	1026	827	612	789	73	128	88	80	168	201	154
CNAG_00565	9139	11377	9344	9150	6755	11797	10813	10744	14225	11673	13664	12512	6023	9451	10695	12670	11625	14375	7538	9219	17173	21998	12481	11422	14841	14454	10134	11014	8765	9765	12098	8684	10429	14830	8733	9925	13776	13173	12324	9250	8512	12697	1876	2315	1994	1813	3324	5262	2842
CNAG_00566	2347	2888	2563	2464	1241	2599	2788	2847	2541	2434	2638	2381	1364	1847	1694	1188	1431	2661	1774	1918	2305	1811	1880	2385	2201	2654	1032	1187	816	1012	885	978	983	1713	851	1903	1248	1291	990	844	1085	1370	218	272	182	242	341	516	251
CNAG_00567	497	849	580	574	685	1668	963	853	1142	1399	1404	1248	516	787	410	666	503	412	526	591	553	727	1011	498	727	762	738	729	221	269	258	340	470	860	212	507	428	431	833	514	394	393	85	104	49	62	238	329	98
CNAG_00568	265	365	218	205	112	185	206	243	310	254	516	450	118	192	252	152	406	194	201	201	92	129	165	189	353	453	83	100	443	532	310	116	186	327	297	253	304	390	479	328	247	301	52	173	236	61	32	119	66
CNAG_00569	2083.15	2752.1	1666.54	1654.9	1758.83	3822.54	3071.36	3137.61	2622.22	2668.66	3897.87	3292.33	1108.57	1665.59	891.54	2338.07	1669.36	1036.23	944.35	1012.2	1547.09	2357.12	2029.88	938.25	1283.04	1467.8	995.86	796.44	1743.96	2053.48	2772.43	2995.93	2181.07	3477.2	2068.45	3425.85	2524.72	2669.65	5327.96	3560.77	1551.93	1792.15	308.48	393.26	283.39	218.94	473	819.82	432.25
CNAG_00570	6306.85	7868.9	7979.46	6858.1	6272.17	12967.5	9500.64	9402.39	8327.78	8192.34	10763.1	9233.67	5065.43	7677.41	3482.46	3857.93	4396.64	4584.77	4132.65	4271.8	4744.91	5004.88	4964.12	5009.75	5025.96	5547.2	2765.14	2416.56	3252.04	3816.52	6464.57	8269.07	4919.93	9075.8	5190.55	10147.1	6635.28	6878.35	8430.04	5949.23	4963.07	6484.85	579.52	976.74	814.61	454.06	1010	1977.18	923.75
CNAG_00571	1031	1679	1070	1107	1004	1935	1716	1687	2085	1756	1793	1900	872	1353	1353	1879	1672	1591	1456	1642	2099	2680	2810	1701	2625	2386	2195	1768	431	463	755	805	741	1190	503	1129	869	935	1044	800	704	790	888	931	463	429	873	1508	1388
CNAG_00572	1772.03	2057.58	1677.04	1590.64	1467.9	2016.44	1940.48	1879.63	2918.38	2324.51	2231.48	2083.17	1307.59	1801.5	2572.87	2406.36	3686.71	3208.93	4624.58	4843.85	1916.78	2269.44	2345.38	1990.05	4002.21	5666.11	2362.57	3185.84	1220.37	1343.88	1390.04	1018.97	1568.13	1955.61	1140.75	1377.57	1599.23	1863.51	1108.63	828.41	1314.54	1626.21	977.26	1129.58	1136.26	1129.85	1340.85	1778.27	991.02
CNAG_00573	3102.97	4134.42	2943.96	2740.36	2403.1	4834.56	3648.52	3796.37	4353.62	4242.49	4912.52	4340.83	2080.41	2959.5	819.13	1708.64	969.29	1232.07	826.42	713.15	1325.22	1399.56	2612.62	1099.95	1043.79	1089.89	1475.43	1526.16	1089.63	1443.12	1643.96	2045.03	2027.87	3097.39	1037.25	2011.43	2076.77	2243.49	3087.37	2244.59	1501.46	1608.79	448.74	690.42	574.74	417.15	458.15	921.73	509.98
CNAG_00574	1426	1959	1438	1716	956	1958	2033	2047	2436	2009	1851	1991	942	1553	1591	2094	2066	2131	1536	1692	2171	2712	2490	1432	2321	2286	1941	1743	1504	1710	2156	2502	1084	2128	1590	2878	1962	2010	3229	2462	1139	1324	431	625	498	338	528	1431	658
CNAG_00575	19700	7881	38040	13215	13335	23531	8959	8372	14032	9434	32691	14339	7391	11554	3124	4358	2863	20467	5259	6356	3040	1457	7944	41704	13855	8962	3530	7002	3241	3734	6591	7993	6564	15542	13884	15047	14790	19697	1087	844	10436	14704	222	129	443	433	791	481	228
CNAG_00576	1294	2001	1058	1249	1020	2380	2148	2023	2757	2836	3502	3476	1320	1875	1437	1929	2210	1747	961	1022	1346	1725	1667	1190	2991	3119	1082	1220	1037	1104	1258	1134	930	1428	932	1365	1457	1638	1904	1453	1067	1421	338	375	398	373	401	591	308
CNAG_00577	473	672	409	394	454	1049	751	783	695	769	1000	870	399	666	473	618	632	425	422	410	558	767	567	309	581	605	409	401	101	149	152	163	179	388	106	292	204	222	286	180	142	134	117	135	88	86	132	251	124
CNAG_00580	1134	1972	929	1112	1786	3972	2677	2524	3453	3250	3075	3017	1617	2031	1082	3377	2797	1232	2295	2914	2067	3927	3594	1204	1748	1931	2714	3043	233	328	371	756	661	983	220	767	520	548	1268	920	423	331	740	627	383	576	1139	1205	778
CNAG_00581	42268	53638	53464	47670	19619	44413	40441	41449	58032	51070	45205	39442	26150	35757	46626	27227	39563	61552	40665	43753	33343	35594	26119	27821	40075	54643	27520	37523	52671	59547	73187	68293	35281	59972	60903	90203	81929	95215	62070	45821	40087	53708	10772	19410	18588	12173	11050	16458	14428
CNAG_00582	1531	2001	1562	1378	695	1813	2216	2152	2083	2395	2573	2348	945	1445	1233	1904	1559	1461	490	545	1330	1674	1660	1128	1353	1393	825	1088	331	426	485	619	386	682	455	895	534	580	907	592	465	552	264	230	114	202	289	283	399
CNAG_00583	7699	8271	6912	8057	5002	5267	7060	7920	12364	6721	7095	7928	5083	6529	4977	8714	10152	10023	7502	8499	8713	11098	10276	7410	10468	11253	6063	5270	6968	7160	7862	3886	5179	5560	5600	3228	7249	7530	6056	5086	4552	5998	1564	2257	2104	1426	2296	4486	2246
CNAG_00584	11864.6	16998.9	13620.6	12939.5	11320.5	24261.5	13779.7	14300.2	20486.8	19305.2	20044.6	16183.3	12875.2	16927.2	11472.8	11684.7	14798.1	11945.8	7812.01	8783.95	8238.14	10850.1	12452.5	9065.13	11259.5	11628.9	9463.68	9498.08	6319	7848	9900	12695	11172	17833	8465	15245	9770	10895	12508	8749	10041	13499	1186.96	1616.33	1158.06	895.58	2631.83	3425.43	1821.57
CNAG_00585	100.44	174.07	86.39	92.5	155.55	493.45	355.26	352.78	396.17	363.84	321.42	301.7	109.83	120.83	172.24	810.33	512.86	136.19	152.99	226.05	232.86	725.87	415.52	95.87	278.5	307.11	365.32	326.92	2	1	3	3	8.01	7	3	5	1	1	6	0	1	1	120.04	66.67	44.94	48.42	185.17	128.57	113.43
CNAG_00586	4544	5297	5826	4619	126	210	7321	7471	11697	10004	8457	6520	76	75	12572	2833	11939	9420	5368	4937	1680	1157	1288	8778	33297	42443	46	165	3756	4476	3894	575	229	319	3739	2296	5191	6891	526	324	245	212	187	302	269	104	29	15	264
CNAG_00587	2009	3755	4624	4381	81	242	9383	9614	1073	709	2350	2129	104	187	252	175	556	247	579	951	337	282	259	186	2738	3360	222	462	523	920	617	422	62	142	424	838	277	229	341	224	46	84	195	379	103	60	1207	393	241
CNAG_00588	68039	86034	46848	43018	7126	15729	46881	49963	63426	42552	48340	37926	5199	7165	49459	6528	20745	25926	225711	190162	7565	4186	513	6236	258230	360068	645	3898	205684	228808	145088	60978	59358	92753	112488	84486	350934	433141	32828	26775	61501	52000	238	448	261	34	428	192	403
CNAG_00589	1247	1954	1204	1218	970	1949	1491	1403	1209	1436	2210	1937	997	1447	726	754	962	861	993	965	734	838	1761	1305	1167	1220	746	655	425	505	601	760	684	1320	344	1019	662	693	966	703	626	593	98	155	154	104	143	239	109
CNAG_00590	1910	2936	1961	2008	1557	2685	3170	3243	3830	3346	3174	3334	1444	1976	940	1806	1609	1121	1391	1569	1343	2297	1990	834	1571	1687	1479	1017	1447	1592	1658	1095	1472	2230	1240	1211	1672	1931	2828	1917	1191	1412	233	200	116	132	441	467	280
CNAG_00591	458	563	408	319	179	288	556	562	795	767	1105	866	218	254	619	414	225	246	190	145	795	735	356	496	936	1130	201	237	26	52	26	34	29	42	74	167	57	77	157	101	42	37	224	390	77	43	42	91	380
CNAG_00592	386	637	518	558	459	1312	805	804	1292	1403	1450	1290	518	747	557	743	948	699	734	871	623	1017	958	385	1149	1069	859	535	196	232	395	626	308	621	207	741	520	466	955	708	356	381	73	85	53	62	167	260	117
CNAG_00593	767.44	866.39	1256.63	1237.17	878.29	1464.99	1182.61	1121.72	1946.57	1627.44	1586.13	1571.59	675.77	1069.48	525.23	1013.9	1304.76	1440.61	848.68	970.6	1003.37	1344.26	1002.11	1229.77	1060.89	1106.69	1100.55	771.76	563.88	655.63	1971.99	1506.92	703.52	1113.45	551.38	728.66	2866.9	2996.52	979.27	731.24	560.94	1004.58	183.8	184.54	237.83	153.16	436.51	473.55	253.49
CNAG_00594	4864.56	6597.61	8906.37	9591.83	2551.71	4178.01	4077.39	4376.28	5595.43	4477.56	3005.87	3084.41	4393.23	6056.52	7731.77	11172.1	7166.24	10050.4	4610.32	6261.4	11767.6	15393.7	12797.9	11325.2	7040.11	7438.31	9357.45	8257.24	1769.12	2149.37	1638.01	4240.08	1811.48	2533.55	1342.62	3343.34	1535.1	1452.48	2953.73	2128.76	1635.06	2109.42	1252.2	2091.46	1260.17	1107.84	1267.49	3058.45	2146.51
CNAG_00595	1178	1200	1222	848	1157	2313	1561	1401	735	730	1624	1162	900	1130	1698	1361	931	1763	1370	1346	1700	1398	591	1409	1577	1534	675	1142	207	270	209	319	396	745	366	1013	252	247	187	125	428	456	133	174	88	102	245	364	156
CNAG_00596	268	300	185	156	152	315	188	195	243	301	675	486	63	88	219	112	138	190	147	158	123	158	166	156	452	556	68	91	94	99	84	260	48	88	83	161	86	106	233	159	19	38	73	140	107	53	41	97	83
CNAG_00597	399	284	240	167	2274	4241	598	485	182	196	2276	1315	1602	2741	26	69	102	94	223	279	90	216	397	120	185	167	680	631	427	729	1314	15659	804	1563	209	2994	1139	897	6845	5323	575	540	1345	5915	4671	1106	7695	14561	4678
CNAG_00598	28	35	38	46	48	75	31	33	150	111	208	202	13	27	45	24	53	78	77	58	59	93	254	75	168	186	41	24	80	114	202	1569	119	169	122	720	581	445	7092	3469	47	55	101	453	258	58	51	87	406
CNAG_00599	956	1084.28	963	954	790	1192.58	1329.62	1374	1785	1257	1464	1405.31	655.29	866.29	902.55	1342.43	1268.45	1241.6	834.25	986.04	1164.69	1754.21	1659.9	1295	1563	1404	1223.21	1338.83	799	930	897	1358.3	839.29	1135.27	1007	2032.73	1406.33	1562.1	2059.21	1526.3	721	978	529.32	718	635	453.39	558	1018.24	562.27
CNAG_00600	1946	2685.72	1989	2382	1748	2779.42	2788.38	2759	3851	2551	2507	2984.69	1497.71	2014.71	2235.45	4686.57	3776.55	2747.4	2319.75	2662.96	3715.31	6285.79	5407.1	2032	3465	2934	4430.79	3312.17	1820	1834	3184	3007.7	1923.71	2951.73	2692	3319.27	2648.67	2544.9	4504.79	3352.7	1133	1643	1060.68	1198	663	659.61	1495	3109.76	1458.73
CNAG_00601	170	223	203	233	57	98	190	174	494	480	367	325	95	149	271	403	498	571	155	189	324	444	925	660	487	486	319	314	154	164	325	1092	34	84	89	528	503	530	1066	618	71	107	313	402	191	145	260	975	544
CNAG_00602	1641	2783	1548	1901	1956	4977	3302	3210	3506	3703	3966	4020	1817	2302	1742	3871	2948	1948	1816	2197	2286	3956	3510	1312	2451	2336	2811	2547	531	749	1049	1148	1182	1815	621	1474	1053	1153	2418	1788	802	826	701	837	399	497	1194	1860	1002
CNAG_00603	312	654	402	577	410	1396	992	911	972	964	952	1099	361	511	911	2978	2239	620	1061	1412	1036	3290	1966	345	1214	1044	1407	1800	160	204	249	391	278	489	161	352	241	280	753	457	127	116	351	289	134	277	662	479	465
CNAG_00604	961	1158	875	963	550	1280	946	1018	1534	1197	1323	1346	500	667	867	1233	1748	981	1121	1185	552	979	1073	460	1465	1716	714	773	522	581	893	793	612	1051	593	975	763	878	742	507	316	430	403	499	281	201	403	858	487
CNAG_00605	16171	15162	13225	8416	15809	30737	17078	15825	16889	13014	28450	19655	10343	16787	11515	6865	5151	9130	11814	11342	8007	7220	4767	8863	9729	9708	2810	4831	8782	9626	13654	5032	18197	35396	18585	12115	12530	17396	2698	2119	21906	34302	604	396	63	73	2803	1963	1012
CNAG_00606	1061	1562	1203	1291	719	1240	1465	1447	1802	1700	1659	1658	832	1039	1272	1450	1805	2178	1061	1167	1540	1918	1923	1613	1975	2087	1229	1111	640	741	1099	1452	1028	1443	696	2072	1205	1219	1691	1214	899	982	451	651	492	402	491	1256	678
CNAG_00607	257	464	224	327	240	609	548	583	714	719	492	530	244	375	386	1833	1332	401	457	715	544	2030	1273	233	625	578	753	887	29	42	56	150	124	202	40	164	77	82	293	210	68	67	258	250	136	235	464	481	369
CNAG_00608	441.32	751.38	477.89	584.39	386.07	911.25	1082.05	1070.85	1115.52	1222.13	927.55	922.88	435.62	473.47	342.33	1009.73	865.12	444.18	163.11	185.87	554.4	946.16	957.08	296.81	473.13	438.07	676.02	439.92	65.44	99.92	140.34	354.72	132.54	198.67	88.42	321.91	205.5	193.72	466.42	294.35	75.88	65.77	196.56	159	66.97	139.52	293.45	252.78	224.61
CNAG_00609	2121.68	2341.62	1552.11	1530.61	4230.93	4952.75	3395.95	3417.15	3443.48	2326.87	3311.45	3269.12	1978.38	2642.53	3028.67	5767.27	2721.88	2009.82	3946.89	4683.13	3794.6	6064.84	3269.92	2420.19	3245.87	3171.93	3125.98	3505.08	585.56	648.08	400.66	264.28	1722.46	2403.33	631.58	547.09	467.5	577.28	734.58	529.65	690.12	783.23	339.44	286	113.03	177.48	414.55	903.22	402.39
CNAG_00612	1553.44	1928.27	1449.39	1696.85	1191.74	1620.14	2272.94	2249.27	2582.83	1692.75	1737.27	1835.54	1132.18	1480.69	1303.43	1906.31	1974.41	2361.11	1809.19	1970.01	2038.82	2680.15	2217.24	2063.28	2124.27	2159.92	1330.58	1520.55	1754.33	2129.72	3060.38	2082.86	1705.06	2218.91	2801.07	2465.98	2354.69	2803.09	2479.14	2022.07	1624.22	1775.9	415.54	587.46	482.08	352.91	611.53	1219.26	750.77
CNAG_00613	396.56	621.73	417.61	362.15	433.26	1146.86	893.06	763.73	1100.17	1162.25	1096.73	915.46	231.82	401.31	379.57	710.69	470.59	314.89	161.81	249.99	517.18	735.85	714.76	286.72	447.73	516.08	661.42	464.45	20.67	12.28	10.62	9.14	31.94	74.09	15.93	35.02	30.31	32.91	64.86	31.93	5.78	27.1	153.46	102.54	27.92	69.09	178.47	287.74	124.23
CNAG_00614	928.93	1374.6	1047.83	1026.93	629.2	1080.32	1590.05	1573.34	1768.27	2019.96	2031.75	1637.51	519.08	522.94	1031.23	1593.37	1428.6	1612.74	786.21	804.55	1296.78	1951.8	979.08	1248.72	1266.7	1812.22	474.2	788.99	794.14	880.54	996.68	521.52	536.6	661.01	973.15	833.99	643.25	808.46	1058.11	769.29	445.12	578.18	497.96	726.81	531.48	408.4	278.64	601.05	841.77
CNAG_00615	811.07	1020.4	905.17	900.07	479.8	891.68	1091.95	999.66	909.73	764.04	865.25	807.49	513.92	722.06	417.77	628.63	860.4	915.26	542.79	574.45	804.22	920.2	678.92	519.28	921.3	888.78	459.8	320.01	941.86	878.46	1038.32	1065.48	623.4	889.99	1393.85	1276.01	1029.75	1165.54	1507.89	1084.71	676.88	862.82	141.04	235.19	171.52	110.6	180.36	374.95	241.23
CNAG_00619	676.4	1014	585	646	422	1009	861	861	991.28	983	1236	1129	302	423	443.19	607	728.27	572.18	427	470	637.3	780.33	737.63	382	712	812	498	383	249	298	313.46	411.17	323.18	624	205.12	734.42	405	453.23	657.24	458.23	209	277.48	86	129	72	71	142	246	152
CNAG_00622	3921	5439	3090	3760	2448	4736	6887	7081	9471	6730	3080	3045	3981	4915	1568	2670	2467	2357	933	1059	2542	3341	2587	1409	2360	2341	2625	1765	1310	1459	1688	1972	986	1574	1246	2096	1816	1908	3538	2610	818	851	274	321	193	197	357	694	390
CNAG_00623	1546	1966	1533	1555	1257	2167	1790	1730	2326	1885	2300	2166	1047	1492	1530	1570	1951	1967	1677	1831	1727	1867	1787	1621	2101	2242	1661	1354	1830	2116	2484	2578	2076	3598	1947	3187	2702	2826	3300	2346	1994	2562	178	286	178	172	390	531	240
CNAG_00624	1055	1590	1118	1202	921	2470	1575	1568	1549	1774	2134	1832	857	1265	1056	1189	1274	1209	855	935	1003	1255	1071	877	1257	1378	961	943	532	690	870	1211	789	1550	637	1570	1102	1001	1392	903	655	796	197	260	193	159	452	727	308
CNAG_00625	6281	6435	7143	7440	4660	5068	6925	7174	7677	4753	5844	5986	4148	5333	4535	4871	6595	7908	8721	9266	7569	7648	7392	6874	7122	8003	4325	3490	3713	4122	6163	3949	4258	4310	4397	3741	4851	5085	4377	3974	3608	4899	831	1185	768	717	1404	3469	1138
CNAG_00626	20809	26785	24496	23257	16292	36637	28239	28495	31040	31005	27719	22371	16059	21997	9676	15053	14670	15216	11706	12473	11758	13378	13017	11878	12123	11198	7197	7642	3668	5702	10241	17680	8468	15563	4707	19437	11009	12048	8618	6798	8926	8415	645	598	325	459	1352	1950	1000
CNAG_00627	224.38	394.3	200.93	230.72	37.07	69.21	368.16	330.93	198.24	140.92	337.27	285.96	130.37	196.61	376.91	269.71	183.82	177.92	205.89	218.85	399.08	346.75	225.21	145.92	379.03	558.19	303.11	311.69	96.98	103.97	55.43	31.12	20.09	35.2	134.96	138.64	32.13	45.3	50.14	47.16	42.5	58.87	142.65	347.35	209.22	87.96	25.92	65.99	201.7
CNAG_00628	274.62	383.7	290.07	290.28	289.93	642.79	311.84	311.07	597.76	630.08	879.73	685.04	205.63	274.39	296.09	327.29	367.18	271.08	353.11	447.15	285.92	479.25	484.79	265.08	574.97	720.81	416.89	356.31	350.02	472.03	738.57	1487.88	1010.91	1624.8	309.04	1559.36	1469.87	1699.7	4270.86	3254.84	582.5	493.13	104.35	158.65	172.78	142.04	122.08	224.01	142.3
CNAG_00632	1333	1850	1564	1477	767	1762	1375	1371	2382	2278	1987	1906	840	1124	1835	1948	3294	2820	952	1034	1890	2635	2319	1687	3221	3431	1744	1366	943	1031	1227	1578	1053	1323	1103	1680	1360	1491	1874	1332	587	831	758	1174	867	514	585	870	1436
CNAG_00633	1503.8	1660.48	1442.31	1468.81	1954.42	2255.24	2167.25	2253.15	3159.45	1696.7	1770.92	2101.44	1730.74	1988.47	1480.85	3909.68	2580.28	3350	1956.2	2875.82	2400.61	4273.77	3421.88	1290.82	2553.21	2629.11	3504.14	2902.13	670.85	772.97	700.79	912.35	1158.81	1408.79	437.74	741.43	1089.23	1073.73	1851.27	1532.47	887.58	975.37	975.07	679.48	830.28	929.65	1422.08	1479.84	824.71
CNAG_00634	3253.2	4501.52	3600.69	3653.19	2158.58	4739.76	4769.75	4952.85	5550.55	4750.3	5119.08	5060.56	1785.26	2788.53	2876.15	3403.32	3908.72	4902	2928.8	3303.18	4391.39	5035.23	3260.12	3038.18	5429.79	6009.89	2880.86	2508.87	1191.15	1438.03	2253.21	2003.65	1516.19	2452.21	1354.26	2006.57	2842.77	2829.27	2799.73	2045.53	1014.42	1545.63	846.93	1200.52	935.72	768.35	1220.92	2339.16	1517.29
CNAG_00635	6167	5688	6548	6656	4831	5228	5234	5474	8949	4520	4984	5638	4525	5643	3283	4684	5156	5754	4062	4795	4014	5414	5151	4053	6037	6218	6100	4344	3883	4348	5410	4691	4282	5581	3890	3957	4885	4683	4268	3620	3645	5364	821	1058	892	766	1383	2187	1006
CNAG_00636	516	870	511	626	247	625	562	521	774	635	641	714	215	333	357	858	1276	872	397	473	587	1090	833	437	839	819	726	821	333	380	794	630	307	679	513	533	335	350	655	423	152	264	316	476	375	305	409	854	440
CNAG_00637	1342	1552	1656	1559	2486	4287	1385	1408	2310	2985	4596	3549	2552	3620	2132	931	1751	7054	2548	2612	1381	1257	841	2616	2554	2972	2559	5270	2112	2536	2424	4758	1905	3026	1616	3817	6529	6673	4593	3300	3135	3643	598	1392	2126	1522	875	1372	897
CNAG_00638	3783	2844	3471	2099	2127	3228	3674	3478	2484	2296	4495	2995	1681	1979	3664	3710	2409	4384	2597	2703	4951	3922	1934	4909	3737	3681	1599	2329	1672	2243	3156	3291	3346	5030	2843	7937	3004	3627	3084	2382	3883	4274	1284	709	303	656	2136	1581	1025
CNAG_00639	212	364	58	78	229	758	404	377	161	192	1088	954	197	300	138	220	334	286	153	198	139	240	189	77	467	561	517	641	187	272	195	190	370	549	150	355	338	393	626	405	290	312	298	592	431	364	297	501	438
CNAG_00640	16766	27022	18067	17429	20519	49197	41561	41058	37658	42088	40368	37620	20384	24651	7239	37526	15693	10095	3647	4420	17306	27660	29928	13358	11997	8101	22459	14612	1080	1223	1755	3326	3904	5792	3268	5779	2107	1816	12866	8798	1721	2716	3846	3126	872	1506	10238	16388	7133
CNAG_00641	3005	3234	2922	3288	3347	3313	3644	3858	4956	3224	3597	3974	2656	3176	1995	3863	3419	3070	2946	3479	3241	4726	4270	2645	3646	3851	3601	2488	1803	2100	2770	3429	2602	3387	1876	2764	2942	2883	5014	4001	1915	2409	605	734	343	442	1038	2215	876
CNAG_00642	2093	1155	1950	1435	1348	631	1452	1543	3340	1019	1503	1333	1091	1296	1000	1659	1533	2041	2156	2489	1872	1957	1759	2069	2505	2420	1601	1231	349	414	362	193	569	589	359	291	764	817	1013	838	738	1090	565	499	374	370	562	888	603
CNAG_00643	326.8	570.27	290.76	378.61	368.64	710.4	803.4	730.8	882.33	706.42	524.71	733.3	398.23	517.66	669.04	2594.46	1655.38	627.87	674.89	1111.71	850.77	2741.39	1440.63	261.23	748.86	756.12	989.77	1210.52	114.19	117.16	189.51	327.73	165.16	303.71	79.15	320.3	243.1	232.71	562.74	442.84	152.09	154.13	379.52	242.72	107.51	265.56	588.04	385.22	343.35
CNAG_00644	3761.24	3414.99	3975.67	3513.62	2678.41	3170.67	3556.89	3923.18	3476.03	1852.25	3247.84	3024.81	2278.48	2837.16	2555.25	4224.29	4074.71	6431.62	3948.84	4464.98	5083.77	5783.97	2769.18	2624.53	3928.22	4613.92	4471.72	3834.28	3776.27	3707.2	3688.67	1849.98	2108.47	3220.55	3700.61	2324.35	3231.69	3212.04	3447.43	2458.48	2248.85	3338.05	1336.5	2230.43	2085.35	1319.27	1162.04	2161.99	1619.95
CNAG_00645	1476.3	1813.81	1542.57	1406.76	1172.95	2209.93	1562.8	1674	1445.64	1322.33	1884.09	1651.13	1187.3	1726.19	954.92	1639.36	1817.12	2014.51	1306.27	1333.32	1687.28	2065.24	1449.9	1157.02	1427.99	1716.45	1747.51	1376.2	1140.14	1074.03	1386.82	1361.29	1098.92	1859.74	1326.43	1755.13	1124.21	1195.26	1593.46	1067.41	1051.05	1654.82	357.11	503.07	361.15	292.13	383.93	750.29	575.51
CNAG_00647	503.15	747.15	421.65	601.27	241.01	517.74	622.53	730.97	1013.68	948.17	807.85	808.95	262.62	387.9	662.38	1338.18	2976.49	2017.41	1031.69	1183.99	860.05	1852.01	1351.28	553.54	1629.73	1930.32	1022.9	1425.1	1148.55	975.22	1741.89	1060.08	471.85	642.1	1477.22	585.06	767.38	1014.17	712.83	453.43	276.74	506.25	1511.93	1901	1408	1118.94	1244.76	2711.82	2617
CNAG_00648	3271	4272	4435	3559	1892	4358	2873	2922	4635	5038	5291	3938	2236	3104	3482	2086	2898	5798	3046	3160	2471	2153	1358	3123	3844	4972	1885	3434	2885	3308	3200	2061	2279	3556	2680	3030	2977	3591	1626	1067	2413	3293	1081	1426	948	813	2259	2469	1486
CNAG_00649	8116	11650	7940	10083	7024	10628	15663	16174	24275	15591	5915	6259	8369	11225	3807	8195	7364	6121	3747	4667	7953	11632	6848	3901	6121	5876	6458	4942	3017	3269	5707	4984	3926	5684	4013	4481	4653	4820	8471	6166	3598	5085	797	902	573	604	1844	3133	1444
CNAG_00650	1865	1819	1844	2171	1551	1711	1710	1837	2712	1314	1417	1571	1110	1467	1080	1570	2198	2015	1622	1877	1710	1964	2104	1244	2012	2253	1728	1097	1419	1606	2062	1329	1762	2273	1640	1242	1298	1565	1548	1313	1404	2013	472	552	181	214	1236	1916	768
CNAG_00651	636	737	917	933	367	627	523	520	1772	1209	947	866	353	527	623	387	846	1286	1026	1000	742	804	1340	737	1300	1451	1439	966	9350	10189	11614	12574	6406	9710	8155	11821	10041	10301	13964	12027	5889	6618	540	2714	2336	345	914	3137	1121
CNAG_00652	791	1208	653	702	468	1391	1069	1029	1620	1484	3071	2872	317	518	704	544	984	1621	714	924	541	675	1072	972	2882	3997	569	547	398	516	566	1042	546	1090	449	1357	332	514	720	585	316	426	743	1195	915	536	462	778	947
CNAG_00653	163	172	96	87	48	73	149	98	93	91	260	207	20	44	244	358	375	1374	281	363	450	569	331	147	352	450	764	556	34	54	19	42	52	76	32	87	30	32	74	62	9	15	315	545	286	215	400	508	545
CNAG_00654	437	451	706	645	199	421	646	633	1858	1455	348	249	324	275	1026	2028	1995	2704	852	972	3451	3832	1797	1510	1303	1339	849	1512	22	35	82	99	50	132	60	195	230	340	48	38	88	66	1139	711	641	936	233	229	919
CNAG_00655	5813	10429	8256	8302	11808	21670	16856	15590	21432	25688	19094	18316	12827	11477	4383	22364	12654	6491	2755	2895	7798	14376	20905	8569	6461	4884	11868	8009	494	578	1037	1551	2173	2241	1513	2340	1256	1018	6369	4090	1067	1194	1894	1271	352	825	4568	5401	3067
CNAG_00656	13694	21194	13599	13412	15286	37602	33653	32293	29638	32839	33723	30594	14196	20199	4738	28141	12465	7834	3732	4827	14924	24570	22584	10592	9956.99	6940	17281	11375	542	591	969	2139	2587	4159	1504	3824	1270	986	7011.99	5002	1089	1484	3046	2346	619	1267	7827	11984	5179
CNAG_00657	0	0	0	0	0	0	0	0	0	1	1	0	0	0	0	0	0	1	0	0	0	0	1.01	2.01	1.01	0	0	0	0	0	0	0	0	0	0	1	0	0	1.01	1	0	0	0	0	0	0	0	0	0
CNAG_00658	1010	1268	1071	1124	604	1064	1351	1396	1385	1056	1080	1187	670	980	725	1030	1060	1225	662	754	1131	1421	1232	711	1144	1068	1296	966	808	904	1205	1133	686	1060	1033	1452	1063	1119	1625	1197	663	811	460	578	660	389	398	659	513
CNAG_00659	386.91	647.88	386.21	438.82	48.22	194.56	644.32	554.45	553.26	649.26	529.41	585.9	69.63	148.79	456.33	537.1	589.17	582.11	69.14	69.96	588.46	613.27	621.79	261.5	587.32	674.91	152.69	111.92	93.69	77.61	133.6	240.79	25.11	76.26	122.93	360.08	100.35	146.71	219.33	207.25	36.47	26.23	124.45	259.91	514.68	151.05	37.49	77.48	170.79
CNAG_00660	440.09	477.12	506.79	632.18	294.78	499.44	406.68	434.55	664.74	415.74	421.59	469.1	306.37	358.21	281.67	629.9	747.83	1053.89	519.86	673.04	635.54	937.73	1201.21	670.5	735.68	730.09	739.31	510.08	544.31	581.39	982.4	1223.21	618.89	851.74	787.07	1130.92	1064.65	1092.29	1255.67	1146.75	531.53	791.77	309.55	524.09	414.32	289.95	341.51	703.52	432.21
CNAG_00661	353.51	500.6	331.72	424.23	152.03	305.02	407.85	445.02	481.86	363.62	450.99	551.96	202.76	275.41	202.4	362.61	468.59	503.66	292.54	324.41	449.1	543.32	844.96	244.82	513.15	555.26	564.24	274.11	252.23	268.13	516.62	637.88	459.74	535.75	446.9	608.33	490.51	436.07	680.79	583.47	240.88	449.04	308.02	401.24	284.21	234.43	388.59	774.47	362.01
CNAG_00662	2926.49	3896.4	2366.28	2466.77	2128.97	4886.98	4034.15	3851.98	4101.14	4161.38	5128.01	4556.04	1832.24	2822.59	1791.6	2101.39	1490.41	1323.34	1186.46	1341.59	1905.9	2358.68	2246.04	1344.18	2399.85	2567.74	1672.76	1051.89	1265.77	1571.87	1107.38	1543.12	1545.26	2465.25	1445.1	2626.67	1269.49	1236.93	2725.21	1931.53	1056.12	1207.96	309.98	542.76	312.79	188.57	383.41	979.53	586.99
CNAG_00663	2387	3203	2611	2349	1005	2169	2828	2754	5040	5644	5144	4463	1049	1582	1070	943	1526	1794	1370	1355	1068	1055	1681	1877	2194	3085	978	1534	3002	3447	3561	1924	1674	2556	2688	2948	3532	4071	3210	2177	1470	1991	1303	2119	1806	1466	1440	2895	2173
CNAG_00664	21	28	24	17	8	19	36	18	41	34	74	39	4	15	33	29	74	79	64	66	24	52	125	76	90	125	28	41	14	21	12	7	14	30	18	37	20	27	25	17	7	11	153	206	261	139	82	162	179
CNAG_00665	5210.7	5417	4802	4849	4883	5674	7474	7869.49	6588	4363	6416	5855	3489	4633	3724.67	4707	3740.04	4091.15	3538	3978	5573.26	6490.05	4461	4142	4750.59	5191.84	3889.55	2792	3456	3703	4640	4879	3898	5755.76	5265	6349	5330.66	5501.66	7489.73	5761	3564	4981	513	660	390	320	830	1804	925.56
CNAG_00666	3484.3	3136	3309	4444	3601	3070	3919	4290.51	6648	2550	2696	3361	3306	3546	2948.33	7437	5429.96	4758.85	3704	5406	5187.74	9282.95	5723	3519	5119.41	5136.16	4973.45	3399	3457	3656	3521	1852	3329	2880.24	3127	1484	4301.34	4503.34	4406.27	4217	2940	3960	879	851	390	577	1475	1915	1172.44
CNAG_00667	1029	1600	1306	1247	897	1937	1397	1334	1253	1325	1639	1545	839	1074	866	956	1181	1099	921	955	1020	1197	1215	943	1128	1161	747	723	329	429	704	935	691	1300	525	1141	588	744	961	739	530	612	242	302	215	180	239	546	282
CNAG_00668	24823	28466	30000	23711	14659	25661	25846	25835	44733	38881	28170	24194	12582	18966	27536	17888	25304	38097	26849	26873	21613	20235	15983	23328	24730	32451	13873	18458	37303	38939	36740	14119	24953	36573	34233	20069	57161	57433	21915	12168	22873	27345	5966	11411	15646	8424	8044	13958	8732
CNAG_00669	470	897	462	521	327	975	811	804	1036	1011	818	846	400	574	524	1071	1121	430	538	545	374	913	762	202	499	630	503	716	141	201	235	161	255	404	110	221	215	287	286	199	159	192	238	292	156	159	428	300	250
CNAG_00670	305.87	484.49	309.19	523.65	252.63	565.77	434.61	457.12	585.69	384.87	402.16	509.31	240.11	281.75	211.39	531.96	702.71	320.77	402.01	435.47	346.5	628.51	651.6	167.65	395.5	421.23	526.44	351.06	140.87	157.69	226.96	241.79	193.73	259.04	103.46	289.25	157.54	154.9	324.66	242.36	103.67	181.97	230.8	362.35	159.84	141.81	389.7	477.66	206.61
CNAG_00671	2908.13	3406.51	2814.81	2384.35	2242.37	4235.23	3653.39	3492.88	3793.31	3406.13	3968.84	3480.69	1998.89	2696.25	2796.61	3935.04	3337.29	3815.23	2688.99	2917.53	3171.5	3125.49	2606.4	3381.35	3050.5	3121.77	1900.56	2139.94	864.13	976.31	1443.04	1772.21	1593.27	2789.96	1301.54	2652.75	1735.46	1868.1	1814.34	1222.64	1622.33	1909.03	424.2	442.65	344.16	332.19	731.3	1212.34	488.39
CNAG_00672	8756	12236	8889	8134	10409	23146	18337	18667	17490	19100	19376	16976	10213	12295	4179	19182	7638	5249	1982	2375	8949	14011	13666	6656	5892	4405	11290	7571	147	177	358	886	1122	1679	467	1416	602	421	3009	1904	515	705	1726	1199	267	651	4671	5934	2822
CNAG_00673	3284	4772	4035	4105	2390	5540	5886	5799	6429	6274	5520	5165	2964	4605	3530	3055	3725	4264	1940	2113	3675	3741	3113	2685	4278	5668	1819	1577	1219	1538	2849	3166	1541	2862	1898	3651	2666	2802	3962	2570	1750	2298	270	331	284	238	485	943	393
CNAG_00674	3844	5464	3189	5617	2801	5413	5202	5252	2548	1445	1802	2364	3765	5072	4387	9108	11273	7403	6841	7485	5125	9764	4998	1678	4096	3811	9540	10361	1589	2257	3616	4579	3924	5815	3972	7518	1037	1161	1588	1207	2212	3185	1353	3333	1137	1237	3932	10589	4221
CNAG_00675	976	1689	1231	1546	1412	4099	1275	1192	1531	1996	3634	3508	1533	2395	386	492	630	1194	379	366	445	651	696	329	661	690	775	741	265	378	579	820	355	665	220	866	311	343	666	402	272	265	470	717	539	1019	421	359	431
CNAG_00676	746	1132	856	893	753	2157	1115	1025	1233	1556	1660	1447	776	1267	610	577	580	679	527	534	468	520	490	393	657	757	528	530	116	170	269	374	359	655	104	546	300	327	421	256	261	330	100	119	98	102	124	232	100
CNAG_00677	92	141	124	157	88	283	92	103	179	207	190	207	72	102	35	116	330	66	74	60	163	272	345	81	119	130	176	45	19	37	63	140	244	307	89	120	38	28	178	121	40	119	53	151	67	28	142	226	110
CNAG_00678	3434	4771	3995	4277	3427	8271	5881	6084	5357	6607	7910	6682	3510	5088	3567	5864	2258	2871	2887	2478	5095	6694	6037	3111	4172	3479	3968	3410	8140	9640	11592	12151	9547	15949	7190	13230	12307	12755	18960	12922	8418	11945	310	821	898	386	646	1451	693
CNAG_00679	1205	1491	5449	6013	645	1013	619	660	305	365	542	453	742	1353	2861	764	518	8594	1272	1211	2017	1929	640	683	547	548	21069	26282	3585	5586	2703	7898	1130	1743	1429	3632	17204	15931	15642	7850	1418	1255	1628	5551	4824	1643	2696	6912	2608
CNAG_00680	72	95	202	195	52	147	70	66	146	149	94	131	43	78	122	187	291	998	61	66	259	488	825	167	155	93	1701	1743	22	36	101	138	167	225	45	145	41	57	103	110	30	85	610	1325	1532	764	1397	2403	746
CNAG_00681	95	161	208	252	131	281	135	135	377	289	214	313	101	132	82	259	447	380	219	313	360	689	1129	264	358	281	920	450	69	80	384	588	418	469	111	444	222	247	452	417	95	237	434	527	369	355	1220	1680	494
CNAG_00682	5430	4933	4421	4403	3556	3645	4686	4758	6707	4062	5138	5172	3357	4123	5451	6821	5363	6900	6125	6688	6759	8015	5921	6281	8287	8312	7945	6598	3826	4219	3440	3099	4429	5386	3615	3842	4159	4550	3781	3286	4213	5509	1166	2256	2399	1789	1443	2384	1049
CNAG_00683	2317.33	2022.38	3448.54	3253.03	2210.61	2428.13	1933.72	2105.1	4320.82	2815.06	1891.92	1882.3	1534.48	2153.24	1006.61	2023.55	2690.08	4062.96	1958.81	2223.41	2283.05	2886.14	2326.88	3189.68	2242.99	2366.76	2548.42	1596.26	1794.66	1920.12	3281.79	2612.3	1987.89	2648	2069.7	2027.71	3463.2	3727.32	2509.82	1945.63	1435	1976.83	382.67	617.95	504.83	310.35	693.5	1814.47	601.48
CNAG_00684	3909.67	5563.62	2372.46	2600.97	1738.39	5696.87	6850.28	6463.9	5327.18	6159.94	8175.08	7064.7	2721.52	5290.76	2702.39	4252.45	1954.92	1588.04	991.19	1104.59	3272.95	4007.86	2300.12	1181.32	3219.01	3000.24	1537.58	1598.74	828.34	1088.88	974.21	1262.7	816.11	2319	1212.3	3816.29	1365.8	1476.68	3580.18	2384.37	1263	1790.17	191.33	180.05	64.17	112.65	241.5	229.53	283.52
CNAG_00685	2832.8	3157.08	3495.44	3215.13	2223.26	3752.35	3281.23	3216.93	3891.16	3513.08	3346.86	3032.9	2249.79	2887.62	3052.03	3600.89	3258.53	5268.89	2830.47	3149.38	3757.92	4327.17	3309.24	3826.93	3573.11	3821.74	2393.12	2821.55	2054.38	2346.03	3999.65	3192.82	2371.49	3684.93	2754.12	3213.03	3560.05	4016.94	3236.29	2357.98	2124.67	2685.76	734	768.85	902.75	778.75	865.62	1818.09	1063.35
CNAG_00686	31777.2	29637.9	29216.6	22391.9	16782.7	31799.7	29219.8	29135.1	18521.8	16238.9	24133.1	18412.1	16395.2	19336.4	30122	32655.1	24962.5	42360.1	24811.5	26960.6	36253.1	32769.8	18241.8	36365.1	25569.9	24971.3	19368.9	29938.5	15521.6	19251	17364.3	30169.2	18016.5	28523.1	20390.9	41661	37976.9	43315.1	10295.7	7466.02	25779.3	29192.2	4191	3103.15	1855.25	3051.25	8209.38	5360.91	4749.65
CNAG_00687	272.96	308.63	400.67	668.53	316.21	355	436.37	466.44	881.51	399.32	281.52	435.03	399.39	409	343.86	1213.85	594.21	710.69	461.58	599.95	836.07	1374.51	1717.44	713.45	1094.25	769.55	1572.02	762.86	190.08	251.92	685.05	294.72	300.29	297.33	489.26	267.45	269.77	302.62	316.12	314.25	212	346.53	516.37	337.96	101.09	279.3	702.04	818.26	450.68
CNAG_00688	433.04	694.37	859.33	858.47	417.79	977	580.63	625.56	1242.49	1411.68	997.48	870.97	418.61	523	359.14	471.15	821.79	890.31	298.42	306.05	355.93	524.49	1076.56	438.55	474.75	499.45	768.98	780.14	106.92	135.08	306.95	799.28	270.71	422.67	97.74	755.55	431.23	458.38	577.88	424.75	186	161.47	357.63	467.04	374.91	420.7	376.96	397.74	332.32
CNAG_00689	3004	4147	2643	2690	1143	2662	2419	2335	4649	4042	3294	2720	1621	2675	2634	1853	1397	2047	1114	1220	1645	1846	1944	1271	2678	2920	1355	1387	2988	3840	3312	7264	2205	4555	2216	8743	4091	4214	7132	4953	2803	2709	223	498	540	264	211	673	320
CNAG_00690	1447.9	2059.61	1610.07	1504.84	1230	2810.68	2309	2215.13	2579.3	2856.89	2752.95	2532.18	1113.4	1647.11	897.01	1598.23	1308.62	1116.34	705.95	773.1	1152.47	1489.97	1672.61	1014.75	1084.23	1099.53	1174.67	1043.68	363.08	436.56	627.62	709.18	748.16	1203.52	381.94	989.53	856.56	913.24	1093.29	740.33	557.27	696.92	330.8	387.23	283.3	300.15	605.23	777.29	402.15
CNAG_00691	3320.1	3908.39	4928.93	4309.16	1017	1911.32	2693	2817.87	3988.7	3704.11	3547.05	2929.82	1956.6	2597.89	3953.99	2738.77	3930.38	8548.66	3367.05	3687.9	3835.53	3745.03	2141.39	3042.25	4430.77	5898.47	3032.33	4226.32	3293.92	3738.44	4345.38	4302.82	1608.84	2306.48	2860.06	3714.47	4338.44	4626.76	2455.71	1570.67	2174.73	2866.08	1931.2	3590.77	3966.7	2359.85	2812.77	4341.71	2718.85
CNAG_00692	1275	1805	1635	1533	570	1316	1545	1489	2216	2549	2183	1904	580	823	1827	1337	2275	2757	1184	1290	1844	2280	1609	1771	2606	3445	845	872	774	898	1288	1448	1140	1528	733	1695	1604	1754	1595	1225	777	1009	647	882	806	651	1183	1039	635
CNAG_00693	1439	1646	1154	1460	1010	1199	1649	1681	1918	1208	1212	1435	1112	1225	1431	1787	1804	2168	1653	1808	1754	2183	1920	1174	2198	2259	2052	1504	1298	1382	1840	1402	1419	1581	1490	1608	1585	1758	1762	1452	1136	1352	430	483	403	405	626	1164	492
CNAG_00694	4241	6073	4513	4833	3969	7280	7084	6901	6999	6816	7321	7186	3468	4545	2755	4535	3533	3767	2828	3145	4630	5470	5096	3957	4295	4402	3252	2625	1666	2049	3053	3910	3060	4580	1883	4896	2926	2986	4989	3715	2060	2441	506	736	414	408	1270	2193	787
CNAG_00695	1016	1546	978	986	465	1356	1450	1524	1816	1710	1869	1833	637	1008	1112	911	1323	1150	749	802	1053	1126	1094	543	1509	1741	826	722	635	736	1014	1648	644	1283	621	2290	1375	1317	2471	1697	661	843	231	360	267	226	187	328	215
CNAG_00696	7310	7411	7092	6900	4218	5286	6603	6542	9933	6834	6932	6501	5389	7255	6941	5918	7359	8237	6141	6811	6776	6475	6393	7551	10146	11203	5282	5851	6239	7944	6917	8889	6581	9492	5399	9797	13172	12097	12177	8315	8173	10040	859	1385	1282	939	1173	1848	1076
CNAG_00697	1766	2574	1840	2150	1406	3080	2488	2524	2251	2149	2195	2378	1602	2195	1225	2673	1844	2465	1135	1223	1990	2616	2174	1598	1736	1600	2570	2637	428	455	757	1309	886	1486	814	1837	964	1025	1081	813	747	982	1141	1587	1013	890	2307	2618	1105
CNAG_00698	2466	3402	3271	3486	1545	3343	3188	3287	11730	10621	2740	2864	1689	2548	2215	2716	3870	5366	2178	2478	3520	4135	5618	3058	2875	3277	3038	2910	1543	1634	2632	2490	1851	3155	1805	2850	3780	4176	2844	2146	1605	2217	867	1141	1098	961	1064	2241	1011
CNAG_00699	217	174	523	454	124	193	211	164	2153	1057	566	543	98	111	109	181	346	239	422	589	251	369	1259	412	611	739	211	168	101	99	131	202	191	293	137	248	247	271	363	253	103	155	2376	1752	500	478	2171	2155	2310
CNAG_00700	4821	6443	3814	3908	5374	9288	10342	10336	11479	7988	7263	7238	2876	4201	3874	11912	6701	3669	2650	3761	6696	11413	7705	3617	4751	4491	8538	6316	797	870	888	1645	1498	2548	1251	2730	1728	1502	5676	3670	743	887	1777	1367	572	1099	3013	4266	2043
CNAG_00701	2530	6048	3128	4627	2530	7702	7294	6882	8595	8866	4196	5083	2592	3774	752	2638	5185	1530	838	959	1607	3951	1932	513	1983	1588	1510	1064	435	572	3355	4002	2097	3830	887	3188	412	460	2706	1965	1059	1378	215	155	19	39	744	795	471
CNAG_00702	883	1433	1081	1203	1114	2405	1177	1111	2679	2190	1945	1938	1115	1721	437	1241	1407	509	1119	1404	575	1262	3733	1497	1663	1707	1122	737	260	240	394	626	739	1313	423	840	463	469	1583	1194	420	555	1778	1197	252	743	3872	5970	2121
CNAG_00703	4825	7572	4487	4539	7231	15944	11213	10862	10349	12226	12235	10695	6061	6365	2337	11020	4892	2566	1598	1740	4748	8126	9897	3797	3744	2632	6412	4382	186	277	427	664	1452	1835	670	1334	483	428	2272	1678	585	568	1625	1391	290	547	4138	6476	2792
CNAG_00704	3108	3159	2354	2698	1570	1650	3314	3582	3889	2099	2331	2593	1692	2082	2115	2966	2678	3290	2340	2726	3141	4085	3172	2590	3279	3679	3014	2583	2096	2314	2377	1767	1563	1698	1962	1878	2303	2666	2698	2419	1596	1970	720	667	771	677	632	1366	766
CNAG_00705	2217	3410	2335	2407	2137	5168	4243	4064	4530	5307	4869	4432	1965	2737	1957	2686	2232	1863	1774	1947	2303	3163	2500	1509	2273	2520	2093	1947	731	1010	1525	1677	1425	2140	785	2341	1589	1639	2694	1781	1028	1065	255	406	192	193	612	939	441
CNAG_00706	194	393	182	213	262	790	586	548	569	616	573	657	245	299	250	1446	942	239	464	646	523	1661	1236	191	471	441	943	779	39	50	60	69	122	176	35	112	67	69	258	162	55	39	302	212	74	147	547	307	355
CNAG_00707	256	326	297	272	387	1108	644	529	341	421	373	290	213	288	1249	2672	1143	990	818	934	1482	2910	2450	1109	941	860	605	1143	80	129	118	353	466	753	156	474	306	391	646	424	204	218	448	271	88	155	880	747	549
CNAG_00708	488	920	495	645.55	816	1938	1109	1029	1106	1135	1108.74	1106	686	1008	1145	1638	1374.75	1138	1052	1049	1253	1894	1671	998	1322.54	1322.83	1045	996	285	364	506	551	522	894	343	685	620	655	913	663	382	426	301	268	180	221	379	674	399
CNAG_00709	308	403	428	548.45	226	648	287	316	535	436	398.26	438	306	363	106	468	483.25	376	173	223	247	456	810	283	406.46	282.17	849	399	121	148	682	680	287	406	352	558	201	197	454	282	187	270	209	267	80	66	467	865	333
CNAG_00710	753	1061	661	835	513	1478	1195	1141	1356	1454	1495	1379	658	907	760	880	816	830	595	706	753	902	976	652	1332	1369	418	627	831	1029	1274	3626	1344	2532	1170	4797	2993	2792	3330	2476	1592	1913	108	195	314	158	272	472	175
CNAG_00711	5009	5463	5774	4165	2871	6410	4094	3808	5056	4582	7436	5096	3680	5518	3869	1566	1779	3361	2103	2026	1684	1327	1512	2578	3287	3826	1225	1792	913	1381	1178	2234	1333	2934	939	3360	2575	3061	1594	986	2121	1900	228	487	273	149	260	283	256
CNAG_00712	830	1128	880	920	905	1867	1322	1254	1245	1116	1175	1129	747	1005	1016	1210	1363	1404	1609	1626	1283	1487	1511	1482	1283	1331	1114	1304	216	267	388	416	440	595	212	664	329	370	432	387	368	336	366	565	423	315	535	1215	638
CNAG_00713	2929	3965	2756	2821	2244	4706	3818	3494	3765	4067	4602	4201	1722	2463	2151	2379	3026	2950	2138	2283	2287	2624	2820	2492	3317	3458	1780	1432	1748	2207	3389	4401	2966	5113	1691	5032	3716	3795	4489	3232	2110	2531	184	317	209	161	416	833	343
CNAG_00714	172	290	184	229	314	886	297	339	527	539	700	598	135	173	100	154	218	163	256	279	153	198	342	194	401	439	135	53	85	98	223	240	288	506	139	332	226	256	300	238	76	113	14	7	11	8	194	258	26
CNAG_00715	2059	2817	2185	1895	1845	3399	2802	2781	3530	3689	3285	2807	2049	2073	542	945	549	579	667	555	593	620	1308	643	406	409	755	819	573	822	1024	1066	1281	1253	836	1504	841	939	1649	1038	718	724	276	531	265	220	401	694	401
CNAG_00716	30186	49042	26171	27272	22465	50609	43850	43553	47962	50526	53266	49377	31955	39377	4989	10169	4211	5146	5542	4275	8094	8030	10749	4627	3825	4791	8889	10642	10312	12336	15278	12617	16649	19579	10831	15492	15263	15847	32904	19649	10744	14283	3321	3982	3380	2353	5440	8969	4271
CNAG_00717	2260	2161	2189	2010	1332	2069	1629	1844	1973	1480	1919	1682	1234	1649	3298	2561	3037	4344	3465	3668	3551	3025	1967	3786	4082	4673	2268	3285	1738	1839	2119	1997	1893	2904	1764	2532	2720	2799	1605	1133	1900	2683	478	547	335	534	1376	2127	915
CNAG_00718	1403	1551	1232	1531	1188	1482	1162	1205	2109	1135	1148	1252	989	1460	1065	1790	1857	1506	1051	1314	1187	1839	2246	974	1715	1675	1817	1064	1043	1172	1715	1146	1082	1588	1023	667	1567	1521	1480	1299	797	1203	323	441	260	260	515	1027	465
CNAG_00719	1448.48	1677.15	1632.06	1568.26	994.59	1416.12	1923.95	2050.3	2965.39	2127.27	2046.61	2144.41	637.32	863.93	987.38	3611.01	3187.23	2143.11	1675.73	2118.63	2405.33	4089.84	2604.57	1461.38	2636.68	3352.56	2564.26	1861.05	1479.5	1276.34	2706.19	1231.7	1270.68	1849.73	2369.57	1709.41	1920.26	2127.69	4481.12	2328.21	604.16	1023.48	1341.95	1214.32	708.35	719.04	1474.36	1792.79	1703.3
CNAG_00720	427.52	722.85	498.94	631.74	309.41	756.88	536.05	529.7	753.61	672.73	747.39	799.59	268.68	305.07	447.62	1079.99	1701.77	847.89	1242.27	1221.37	923.67	1961.16	1584.43	443.62	1024.32	1031.44	1868.74	1910.95	746.5	803.66	2082.81	1335.3	562.32	873.27	1502.43	1594.59	685.74	820.31	1443.88	892.79	214.84	426.52	687.05	1204.68	799.65	430.96	1273.64	3430.21	1510.7
CNAG_00721	4125.29	4374.1	3990.14	3954.46	2436	3399	4031.42	4135.96	4571.14	2677.47	4180.2	4121.4	1844	2733	1989.16	4705.79	3304.82	3887.06	1774.53	2122.57	5413.42	7613.53	3573.89	2214.59	3863.59	3824.42	4973	3096	1895.04	1903.66	3628.05	3429.41	1802.58	2555	2723.93	3209.89	1532.13	1473.98	4056.83	2949.31	1037	1820	1466	1875.17	981.7	822.87	2189	4551	1892.38
CNAG_00722	783.71	1289.9	653.86	681.54	862	1978	1642.58	1623.04	1575.86	1699.53	1825.8	1590.6	804	961	508.84	937.21	830.18	393.94	588.47	598.43	605.58	1027.47	954.11	366.41	735.41	769.58	621	537	259.96	343.34	423.95	380.59	484.42	693	360.07	609.11	475.87	531.02	941.17	553.69	382	351	88	105.83	38.3	44.13	147	219	172.62
CNAG_00723	130	395	146	267	286	810	432	415	457	358	270	423	326	464	109	94	324	175	390	426	153	229	407	61	296	259	338	306	304	311	475	573	324	659	337	956	590	590	737	516	274	283	61	150	115	88	76	244	115
CNAG_00726	8	18	9	8	7	10	15	20	23	29	16	20	4	7	12	8	22	7	15	20	14	28	39	9	28	24	15	8	17	26	81	466	342	912	45	707	1052	1195	7989	5070	167	62	28	23	10	6	38	30	26
CNAG_00727	5076	6120	4639	4213	4014	7010	7421	7039	7494	6733	10622	9504	2403	3326	3450	2075	2775	4670	3496	3313	2875	2447	1322	4333	5105	5618	2406	2806	5163	5335	6220	5856	5379	8092	5690	8921	6064	7201	8832	6109	3508	4581	284	688	276	169	390	1416	773
CNAG_00728	406	553	217	216	219	517	376	390	875	859	866	719	296	467	667	463	1269	1092	785	598	404	493	1061	875	1637	1851	764	610	820	1130	1222	998	1147	2021	401	2085	1362	1339	3558	2329	1292	1232	220	309	185	166	255	771	231
CNAG_00729	0	2	1	4	1	7	9	10	8	3	24	25	1	1	1	4	3	1	0	3	7	5	3	2	5	10	0	1	0	0	0	0	1	2	1	0	0	1	5	6	0	0	10	5	1	4	3	1	5
CNAG_00730	16626	12759	25891	27582	14645	8512	17175	19818	37309	13837	10150	10330	8100	7138	2536	4068	4175	2921	4090	5001	4561	6932	7134	4628	5447	5765	5104	3568	15356	16139	14043	3993	17965	14833	10140	3956	13429	12858	20721	17336	7045	10946	2899	2575	2638	1591	3641	15798	3158
CNAG_00732	6196	3312	4582	1948	3843	6638	4268	4135	7279	6136	9222	6318	1429	2131	2837	1962	956	2900	4963	6770	6215	5234	3095	7849	8561	8635	1816	4010	320	299	129	79	1169	1987	1047	719	2814	2477	2410	1730	508	841	2213	1768	331	775	5592	7302	2628
CNAG_00733	735	1159	820	885	904	1663	1241	1175	1816	1763	1940	2028	610	823	364	1395	1156	564	900	990	953	1875	4537	1085	743	682	946	682	273	298	452	488	562	835	399	737	412	437	881	699	219	354	290	267	211	302	387	554	301
CNAG_00734	1331.66	1967.66	1240.03	1222.69	723.7	1807.48	1933.09	1904.09	2807.74	2498.28	1934.63	1704.14	820.75	1200.77	925.6	1974.01	1932.15	926.7	1148.3	1361.52	1016.7	1968.98	1478.35	722.87	1387.62	1409.59	1199.85	1152.36	587.99	650.76	867.91	1048.96	540.24	1319.5	471.99	1008.74	951.36	946.21	1532.23	1151.06	487.29	970.34	257.82	255.64	175.22	160.34	450.52	583.59	260.6
CNAG_00735	2555.34	3082.34	2003.97	2579.31	7625.3	13965.5	2637.91	2631.91	4758.26	4747.72	13957.4	13791.9	7863.25	11149.2	430.4	275.99	653.85	3462.3	575.7	524.48	241.3	476.02	389.65	221.13	386.38	666.41	1910.15	2253.64	16296	18127.2	20955.1	30107	16016.8	24372.5	13160	29906.3	20631.6	20687.8	31138.8	23493.9	16741.7	18856.7	271.18	851.36	1512.78	1004.66	300.48	464.41	540.4
CNAG_00736	1760	2275	1949	2039	1677	2925	2461	2298	2935	2526	2513	2467	1252	1836	1430	1528	1976	1859	1647	1646	1834	2059	2196	1798	2143	2156	1501	1088	1769	2051	3145	2985	2432	3603	2336	3791	2968	3504	2611	1992	1691	2208	265	444	191	225	446	756	422
CNAG_00737	1926	1909	1364	1640	1850	2427	1962	2188	2965	1643	1871	1855	1477	1959	1175	1980	1746	1201	2630	3141	1521	2206	2839	1273	2147	2461	1464	1128	4098	4035	6927	4149	4882	6262	4120	2479	4417	5401	3422	2923	5090	5721	146	132	29	53	264	606	209
CNAG_00738	6	16	29	22	5	23	21	13	20	23	16	29	3	8	5	1	8	5	8	10	8	19	15	3	13	15	6	6	2	1	4	6	6	3	3	11	1	2	8	8	2	1	4	8	4	1	38	33	9
CNAG_00739	2209.56	3265.41	2635.1	2559.1	2174.19	4858.2	3046.12	2746.13	3873.12	4298.87	3877.5	3212.12	1957.43	2820.39	1551.56	1939.22	2305.05	2150.31	1291.71	1357.17	1514.53	1839.79	2195.2	1388.73	1943.48	2055.61	1751.49	1287.53	592.79	813.81	1022.07	2166.13	1088.87	2192.9	506.8	2256.9	1302.37	1221	2293.06	1535.91	992.45	1036.09	170.34	214.61	106.26	120.42	429.68	534.74	192.17
CNAG_00740	3749.44	3073.59	3492.9	4587.9	2753.81	1860.8	3236.88	3656.87	5708.88	2318.13	2109.5	2616.88	2719.57	2680.61	2365.44	4065.78	4623.95	4969.69	2787.29	3591.83	4941.47	6577.21	5527.8	3675.27	5155.52	5603.39	3212.51	1845.47	4566.21	4815.19	5230.93	2547.87	3926.13	2949.1	4316.2	2122.1	4210.63	4823	4796.94	5067.09	3330.55	4657.91	1357.66	2099.39	6046.74	1784.58	1320.32	3993.26	1844.83
CNAG_00741	6781	8751	6331	6464	3902	8257	9531	9390	9959	9100	10870	10121	4151	5442	3977	11185	9117	7230	3362	4635	9525	14885	10945	7945	7726	6120	7282	5903	1861	2019	3651	4998	2146	4217	2382	5674	4081	4021	8750	6264	1631	2512	1392	1586	1519	1044	2364	4633	2528
CNAG_00742	2258	3217	2591.66	3006	1565.49	2966	2540	2599	4383	3049	3270.67	3539	1778	2994	1300	2284	2651.58	2592	1906	2201	1684.5	2364	2788	1284	2743	3184	2592	1798	2623	2681	4389	2718	2497	4125.77	3570	2811	2908	3413	3532	2624	1927	3115	617	938	795	415	776	2223.74	1031
CNAG_00743	1860	2880	1449.34	2029	1754.51	2703	4594	4650	7403	4815	1730.33	1843	1850	2393	1019	2901	2076.42	1126	1156	1434	1817.5	3736	2248	702	1283	1322	1740	1636	823	906	1093	888	994	1370.23	1006	1003	980	1054	1889	1414	673	831	360	358	209	217	477	852.26	623
CNAG_00744	2906	2799	3007	1927	1205	2742	2867	2707	2205	1992	1738	1699	1287	1776	3523	6075	5063	4902	3210	3685	4862	6283	2346	2235	2851	2771	3842	5241	729	808	712	371	714	1147	945	781	679	815	841	613	675	874	903	713	373	513	1371	1434	1038
CNAG_00745	18692	10780	19883	12844	6697	5525	10001	11168	21163	11959	9649	5881	5945	6803	14171	8919	7897	13877	16321	14246	16236	12683	8578	17155	12402	16434	5858	6933	25098	24774	25568	12832	22328	26181	25931	19638	29469	32644	20977	16701	17009	26350	774	1177	1184	532	3572	6968	1159
CNAG_00746	5639	7366	5374	5312	3264	7012	6139	6399	6399	5854	7446	6891	3605	5119	2914	5176	5096	4562	2883	3418	4311	5782	4997	3166	4361	4096	5514	4376	1899	2082	3109	3939	2036	3826	2806	4747	2369	2300	3597	2529	1450	2318	1394	1557	814	823	2394	4219	2066
CNAG_00747	6387	9011	6969	7077	5661	11469	9218	9016	10751	10769	12889	12121	4542	6493	6482	14414	9153	8364	4098	4835	11855	18349	14517	6965	8994	8768	10246	6798	3196	3665	5074	5657	5953	9948	4752	6837	6708	6701	8753	6069	4030	5616	2141	4658	4015	2974	2732	8658	3883
CNAG_00748	309	544	277	396	101	304	390	433	468	459	394	377	161	231	460	326	492	470	356	392	311	391	456	112	464	546	451	424	201	260	246	352	126	326	148	412	227	252	390	251	171	156	323	422	266	315	492	287	193
CNAG_00749	45	115	59	84	193	340	121	147	76	99	480	425	80	127	70	131	250	120	294	223	196	259	177	157	888	682	448	189	10	11	16	10	27	30	11	21	12	17	12	8	18	9	57	74	38	45	68	91	102
CNAG_00750	370	706	408	420	583	1554	896	815	651	697	948	1009	373	536	265	437	367	294	471	428	412	542	571	183	350	347	438	447	115	177	223	451	412	768	239	817	253	262	973	641	154	138	71	140	76	48	176	375	148
CNAG_00751	29	58	38	50	15	53	53	51	56	33	67	77	11	28	45	24	51	61	67	67	25	36	55	15	61	66	25	45	5	15	11	12	6	14	7	13	19	20	20	16	2	7	29	87	58	35	6	32	26
CNAG_00752	222.1	460.54	274.68	305.36	316.05	847.39	522.57	510.64	574.61	636.27	876.94	782.73	230.38	295.39	231.6	374.2	269.35	328.26	288.22	282.06	354.19	459.1	856.44	235.05	444.68	529.87	229.93	147.88	299.85	310.9	642.66	492.65	473.59	771.38	500.38	474.48	558.99	681.9	786.07	543.56	332.29	315.45	102.14	102.53	61.8	65.26	117.23	104.11	80.17
CNAG_00753	1901.9	2762.46	1957.32	2275.64	1884.95	3033.61	2171.43	2238.36	3823.39	3274.73	2354.06	2283.27	1453.62	2224.61	1273.4	1640.8	2448.65	2088.74	1854.78	2088.94	1615.81	2142.9	2381.56	920.95	2438.32	2637.13	1613.07	1126.12	725.15	866.1	1513.34	2490.35	1655.41	2463.62	597.62	1785.52	1192.01	1276.1	2075.93	1461.44	1046.71	1127.55	327.86	674.47	445.2	284.74	534.77	848.89	485.83
CNAG_00754	4413	6044	3761	3910	3074	6266	6869	6743	7785	6048	6290	6163	2760	3843	1530	6080	1855	1979	933	1330	3472	5432	6601	1259	1160	1412	3861	4213	1406	1543	2082	1960	1929	2979	1549	2378	2064	2476	3243	2432	1150	1811	1336	1441	991	1118	1658	1866	1529
CNAG_00755	338	615	350	480	217	772	669	660	798	629	584	790	259	365	192	413	431	494	280	324	448	489	1064	211	510	461	532	338	228	234	437	527	316	572	316	623	448	511	565	442	134	235	252	254	194	203	269	487	271
CNAG_00756	787	1083	832	848	700	1697	1186	1202	1429	1542	1469	1245	628	885	673	599	611	719	670	638	740	704	861	764	720	731	467	453	721	769	1174	1169	1025	1971	1145	2187	1001	1225	1603	1111	896	1240	114	112	114	101	162	320	152
CNAG_00757	3273	2565	3454	3502	2672	2217	2471	2709	4195	1988	2127	2289	2240	2791	2115	2368	2368	4273	3005	3195	3174	2940	3529	3481	2984	3444	2655	2422	2756	2851	3200	2400	3002	3098	2680	2383	3648	4076	3095	2866	3068	4215	604	758	665	595	873	1772	686
CNAG_00758	116	127	201	228	278	249	219	206	505	225	537	609	69	92	171	224	432	305	322	464	363	678	521	362	922	875	276	168	104	106	481	310	181	251	236	199	435	505	663	525	115	100	56	43	24	42	189	321	183
CNAG_00759	47	104	69	89	24	49	105	98	85	82	92	133	25	38	77	76	145	109	74	69	117	148	133	61	139	160	54	79	42	42	64	33	16	20	91	80	84	98	94	62	22	47	32	78	66	23	13	63	78
CNAG_00760	1715	2072	1643	2082	1746	2347	2356	2297	3283	2087	1776	1900	1563	1680	1353	2549	2589	2389	1570	1878	2097	2902	3339	2119	2064	1979	2225	1638	1256	1334	1502	1378	1375	1697	1428	1598	1730	1885	2735	2162	1103	1339	359	387	237	322	541	851	455
CNAG_00761	834	1128	832	848	852	1639	1059	1079	1153	1203	1393	1227	706	820	980	1207	1416	1174	780	867	978	1382	1294	908	1162	1145	913	1000	93	127	206	266	352	399	98	398	194	230	347	239	257	185	280	379	294	281	380	800	454
CNAG_00762	197.48	330.09	184	220.87	258.63	655.74	519.24	453.6	580.03	505.93	403.46	475.25	206	308	594	2269	1592	749.68	670.54	951.63	802.54	2445.17	1205	399	768.1	711.5	924.27	1409.73	39.5	56.22	42	55	105.28	165	46	103	75	85	173	116.43	28.11	70	424	343	311	467.94	556	433	481
CNAG_00764	425	631	396	462.26	501	1030	816	750.29	1168	944	856	959	409	562	578	3182.74	2275	563	797	1224	1181.5	3553	1881	477	1004	914	1648	1899	40	49	35	77	147	216	46	90	53	46	300	189	38	45	481.82	297	74	299	751	540	521
CNAG_00765	5141	5398	2656	2977	12766	21039	4266	4576	5738	2756	5193	4863	3322	5318	1729	2022	2338	2000	1909	3323	2436	2743	1257	1139	2995	2974	3906	1956	1689	2223	1170	2082	15540	25102	1222	3964	1894	1691	4212	2782	1526	2233	67	65	14	21	394	272	141
CNAG_00766	3875	3269	4267	3101	1930	2831	4293	4241	3118	2252	4116	3119	2467	3520	3115	2620	2204	3747	2762	2485	4288	3300	1717	4506	2924	2921	895	1822	1088	1373	1677	2143	1471	2832	2565	4281	3431	3958	769	608	3496	4109	67	117	47	58	87	40	161
CNAG_00768	3718.88	4899.51	3242.73	3270.35	3002.2	6370.72	4821.16	4932.84	4332.51	3796.36	4957.97	4518.07	2350.26	3579.28	3091.94	2942.27	4133.33	4596.84	3385.67	3668.46	3858.65	4252	2974.82	2428.61	4371.81	5438.02	1656.23	1721.94	3040.46	3298.8	3745.54	2942.02	3870.46	6469.04	3605.18	4551.23	3121.07	3578.39	5638.4	3876.42	2958.23	4360.83	424.54	707.24	540.44	329.61	621.91	1408.56	812.47
CNAG_00769	2372.12	2561.49	2466.27	2802.65	2438.8	2607.28	2442.84	2742.16	2708.49	1523.64	1982.03	2257.93	1508.74	1661.72	2840.06	3580.73	5150.67	7088.16	4472.33	4902.54	3193.35	4161	2732.18	3442.39	5146.19	6205.98	2444.77	2912.06	3468.54	3664.2	4787.46	2242.98	3867.54	4061.96	4816.82	2651.77	2717.93	3300.61	3144.6	2741.58	2282.77	3250.17	1101.46	1348.76	1280.56	861.39	1572.09	3101.44	1926.53
CNAG_00770	1033	1392	1232	1489	774	1249	461	450	2251	1472	1067	1246	918	1156	945	1375	1742	1267	720	978	286	542	2098	665	2062	1861	2042	977	597	682	1806	1166	909	1139	181	328	691	661	1194	790	478	950	386	410	229	250	918	1296	148
CNAG_00771	4720	7490	4903	4706	6155	14667	12173	11660	10595	12174	12240	10890	5659	7222	2254	11619	4946	3300	1430	1694	6047	9356	9470	4273	4129	3018	7028	4759	60	68	154	368	716	1071	209	724	247	211	1313	996	284	364	1377	1221	332	618	3729	6529	2514
CNAG_00772	4764	5176	3947	3774	2695	4988	4496	4529	5916	4698	5630	5207	2354	3571	3932	4059	2838	4103	2012	2573	3845	4405	3450	3050	4243	4591	2478	2352	3382	3824	3377	3830	2621	4704	2926	3426	4145	3936	5131	3468	2277	3592	352	585	331	209	621	1614	694
CNAG_00773	402.12	673.75	506.28	567.08	349.82	785.3	658.92	620.08	799.63	827.02	775.46	779.38	383.84	540.38	320.37	404.3	522.03	459.84	409.31	423.68	368.61	484.28	566.55	512.03	640.88	641.43	311.51	217.18	220.78	217.47	349.36	463.19	367.39	573.91	251.69	635.83	386.14	416.4	515.92	399.04	334.89	336.63	89.34	190.55	111.26	57.15	139.34	371.54	174.31
CNAG_00774	5386.88	7196.25	3115.72	4229.92	5512.18	9492.7	12123.1	12131.9	17295.4	10536	4224.54	4499.62	5612.16	7936.62	2456.63	10017.7	3939.97	1943.16	2555.69	3058.32	9058.39	12427.7	5638.45	2217.97	3459.12	3101.57	8505.49	4004.82	924.22	989.53	854.64	203.81	1752.61	2710.09	960.31	368.17	856.86	947.6	2088.08	1190.96	1187.11	1803.37	828.66	579.45	201.74	584.85	989.66	1182.46	813.69
CNAG_00775	494	685	453	427	484	1181	1131	1118	1148	1026	956	978	416	603	533	2695	1802	421	624	987	1138	3096	1525	426	734	760	1081	1065	46	46	98	119	234	418	87	157	75	63	274	173	111	137	387	247	58	194	436	318	410
CNAG_00776	159273	146867	155312	137932	50851	73170	116447	136554	177110	106943	93680	92974	57924	75263	128294	127457	188213	188522	143406	146131	107247	101064	60582	89028	157495	201064	53552	59573	133237	125659	133362	65100	55902	76757	133581	56219	104860	106301	44691	32507	43922	90907	8301	9436	8639	5709	16730	22976	12356
CNAG_00777	9967	6853	10166	11440	4454	3007	5147	6137	13098	4739	3967	3900	6085	5728	3440	6089	7592	10986	7565	8421	6322	7835	5578	4745	7910	9179	6136	4670	21328	21891	17317	9764	7621	6475	9305	5203	20511	22307	11796	10067	9662	11080	2031	2928	4311	2579	2626	5789	3046
CNAG_00778	3898	4423	4307	5094	2542	2815	3246	3626	6516	3495	2914	3199	2829	3260	2122	3537	5734	6985	4102	5065	3658	4591	4826	3923	5479	5804	4486	3159	7624	8098	8641	6570	5471	6601	6559	5424	8775	9821	8577	7185	5714	7855	814	1752	1704	899	1226	3390	1233
CNAG_00779	5208	8320.97	5094.99	4940	7728.99	15876	12712	12529	12399	13826	13963	12804	7316	7601	2232	13193.9	5616	3152	1623	1979	5629.98	9869.98	11886	4968.99	4421.96	2902.91	8069.97	5460	124	196	306	657	1227	1524.94	471	1196.86	451	399	2688.96	2004	500	575	1553	1156	305	635	4167.97	6253	2720.89
CNAG_00780	283	449.03	206.01	367	169.01	379.02	365.03	413.03	634	392	275.02	372.02	197	276	191	678.06	672	366	342	388	348.02	844.02	917.02	160.01	531.04	432.09	941.03	648	150	166	546	252	224	315.06	499	299.14	169	224	327.04	258	88	183	372	418	203	166	485.03	1187	549.11
CNAG_00781	683	1123	767	755	608	1495	1315	1206	1280	1482	1328	1214	609	810	441	755	702	491	453	427	477	843	765	340	623	621	608	488	85	131	305	430	313	458	186	668	262	251	520	327	190	195	100	118	71	65	231	462	159
CNAG_00782	1124	1610	997	1014	1383	2469	1461	1461	1769	1637	2046	1926	963	1333	586	934	1012	842	1428	1505	812	800	1856	777	877	1045	1146	912	893	1063	1244	756	1499	2219	1066	1424	1117	1488	1035	830	1037	1190	265	308	163	318	380	631	243
CNAG_00783	550	906	542	564	514	1159	1069	933	1033	1076	1196	1042	471	632	521	754	623	576	481	472	572	686	826	481	676	682	458	374	53	96	136	186	209	314	57	311	159	174	252	179	134	136	134	170	100	131	152	267	171
CNAG_00784	343.17	514.03	303.91	278.35	441.72	913.02	508.29	462.67	408.06	525.1	641.76	473.82	337.02	407.07	286.39	472.68	335.64	224.82	341.1	335.7	374.46	493.22	479.93	240.37	376.42	384.97	411.58	368.94	70.12	79.26	91.58	202.52	235.71	362.48	63.04	487.68	106.85	121.35	292.24	210.87	143.25	111.14	84.76	122.24	112.2	72.02	161.96	330.44	124.92
CNAG_00785	7361.57	13119.8	6903.09	8279.65	8409.28	21102	18563	17425.6	19378.1	18006.9	18709.7	20366.7	7451.98	10890.9	7247.61	29417.1	16591.7	7021.77	4629.9	6847.3	13614.3	29242.9	23691.6	4423.98	10378.1	8776.76	15249.3	12370.8	1153.88	1390.74	2880.42	2411.7	2171.29	4050.52	1912.96	3026.57	1915.15	1992.65	7898.8	4887.32	1193.75	1677.86	4302.15	3045.5	946.58	2402.85	7731.04	9275.56	5668.94
CNAG_00786	457.26	654.21	509	504	517	1061	934.66	923.69	904.83	1094	1409.58	1256.52	503	667	495	660.2	487.7	335.41	365	397	625.23	863.84	718.46	383.64	502.49	581.27	520.16	354.27	159	191	271	270.77	370	480	219	430.75	223	270	456.95	333.81	188	263	75.09	76.26	45.22	67.13	84	95	78.14
CNAG_00787	2531	2032	2215	2756	2124	1726	2043	2132	3858	1541	1438	1814	2402	2635	1761	2220	2735	2984	3650	4118	2521	3538	2855	2244	3016	3441	3099	2146	4097	4328	3768	3279	4330	3906	3346	2584	4967	5152	4708	4396	3983	5043	219	363	337	291	459	1003	330
CNAG_00788	4179	5638	2536	3042	2656	4672	8206	8691	8679	5564	5262	5593	2908	3560	3069	13346	7148	2402	1675	2256	8566	14495	9861	2450	6034	5008	7002	4054	975	1056	1714	1191	1088	1398	1913	2479	645	604	4278	2939	648	663	938	611	121	374	2010	2498	1530
CNAG_00789	19	22	0	0	0	0	18	11	0	0	30	27	0	0	5	7	0	0	2	3	23	41	0	0	20	39	0	0	0	3	0	0	0	0	13	10	0	0	5	6	0	0	17	20	1	0	0	3	33
CNAG_00790	4301.97	5196.99	5006.98	4304.82	2004.68	5715.59	4760.98	4732.9	6506.38	6907.58	5922.9	4399.25	2119.66	3653.38	3017.85	2159.45	2366.84	3594.55	1499.68	1549.32	3281.65	2643.7	1780.87	2660.25	3461.98	3907.88	1713.17	1709.34	2143.69	2523.75	3648.78	3680.42	1918.19	4278.59	2550.71	4891.74	2928.45	3586.72	3485.34	2578.83	1742.72	2469.63	683.79	1330.89	1831.64	974.99	890.02	1351.39	762.64
CNAG_00791	120.03	197.01	321.02	440.18	2194.32	3271.41	251.02	218.1	4498.62	2303.42	2794.1	3330.75	416.34	584.62	317.15	491.55	358.16	574.45	1723.32	2159.68	866.35	2125.3	6123.13	3010.75	3306.02	3425.12	5734.83	3248.66	267.31	298.25	273.22	507.58	2953.81	4400.41	255.29	290.26	7247.55	6196.28	10260.7	8463.17	284.28	371.37	1084.21	2053.11	1474.36	832.01	1208.98	2488.61	2117.36
CNAG_00792	1367	1056	1400	1539	1972	1391	1151	1332	5623	1752	2030	2215	1228	1410	1256	1984	1671	1371	1844	2297	1905	2683	4643	3381	3602	3564	1448	1151	955	1104	1655	2393	3084	2675	1380	2205	2568	2533	4243	4316	1751	2314	808	962	315	357	1937	2006	900
CNAG_00793	571	1042	559	672	551	1501	1395	1329.5	1551	1551	1491	1546	436	695	649	1542	1170	500	552	672	888	1942.01	1407	391	908	907	826	775	196	257	356	449.37	306	556	239	652	423	445.57	955.7	556	206	226	166	207	72	94	265	401	304
CNAG_00794	1035	2145	940	1577	489	1604	1887	1849.5	1442	1347	1114	1320	721	1121	1317	1908	2665	1966	913	924	1278	2632.99	1415	499	1363	1267	1601	1758	409	503	832	1051.63	364	727	472	1011	423	474.43	581.3	395	418	481	461	776	505	443	619	1273	808
CNAG_00795	11	52	26	37	1	9	28	26	43	43	22	38	4	13	26	10	43	37	39	36	31	25	20	6	47	71	11	19	3	5	8	3	0	6	7	13	7	7	8	9	2	2	8	21	40	16	1	10	10
CNAG_00796	3428	2792	4533	4245	1520	1321	3459	3684	8899	3757	3089	3281	1494	1519	1514	3303	1490	1889	892	876	2746	3178	6703	2340	1733	1833	2103	2213	4882	5405	7499	5374	3521	3613	5915	5672	8118	8775	7271	6235	3894	5250	5707	5054	2443	2388	6216	7052	4523
CNAG_00797	3738	6664	3309	5158	2978	6042	5497	5869	9080	8370	6498	7701	4122	5559	2287	5483	4117	2396	2374	2942	3769	6016	8192	2225	4197	4124	6915	3589	38316	44351	41073	202764	46011	76000	13615	77424	125645	102956	261906	236946	37760	19931	1319	5339	3249	755	2311	13007	3320
CNAG_00798	35.03	53.69	36.94	33.41	5.82	22.57	20.95	17.56	141.7	83.55	116.98	86.54	4.2	12.19	30.67	47.72	133.01	60.21	31.34	22.82	74.66	110.76	248.41	79.25	261.49	320.42	198.43	65.81	16.4	21.11	19.91	23.53	5.9	12.05	28.81	42.27	21.94	23.44	30.83	27.09	1.42	10.35	119.23	144.15	80.52	53.44	88.56	245.32	95.78
CNAG_00799	34343	23453	44056	37352	29247	25313	12110	15281	36513	14369	21408	21087	19044	23711	3349	15031	25291	11164	3987	3692	10803	17713	22859	12043	5560	4341	17655	9981	34580	28196	59838	34033	47733	41865	68988	21905	17155	17254	44246	37543	24199	60626	4891	7567	2411	1527	14574	26591	9122
CNAG_00800	1408	1721	823	669	1244	2960	2425	2293	1918	2138	2709	1761	1104	1853	180	557	83	116	152	167	330	214	913	224	83	162	493	502	1129	1258	1669	2323	2457	5089	2174	5662	2164	3196	943	699	2518	3296	226	258	73	62	348	1074	243
CNAG_00801	46	57	56	50	3	11	89	82	65	84	102	90	0	7	65	58	90	61	4	3	83	64	82	67	122	127	4	4	9	10	11	24	1	2	10	31	11	13	22	14	0	0	15	22	8	16	1	0	34
CNAG_00802	564	797	615	580	269	678	736	701	978	995	842	769	248	381	926	792	1036	1294	505	506	805	790	672	1079	1151	1285	434	641	244	322	468	364	226	367	318	581	422	502	334	252	165	198	286	424	317	247	211	386	466
CNAG_00803	3358	4064	3279	3326	2032	3504	3674	3631	4534	3475	3399	3674	2222	2871	2052	2693	3002	4529	3688	3920	2992	2709	3307	3240	3438	3983	3014	3862	2915	3073	3190	2957	3055	4492	2572	4070	4041	4266	3738	2728	2902	3861	1146	1247	1305	986	1820	3548	1298
CNAG_00804	706	1200	675	938	873	2314.74	1413	1265	1618.54	1943.26	1766.66	1709.6	898	1306	492	989	680	659.89	688.53	704	843	1067	1498.11	591	853	877	863	669	144	185	287	452	678.8	1176	154	637	498	435	766.49	498.46	533	532	189	189	98	148	283	335	194.38
CNAG_00805	1245	1997	999	1501	839	1412.26	1908	2012	2448.46	2046.74	1635.34	2003.4	896	1157	917	1020	1467	1463.11	1104.47	1099	1269	1468	2147.89	790	1446	1606	919	711	1658	1778	2682	3212	1485.2	2093	2013	3079	2249	2359	4186.51	3006.54	1221	1338	262	514	315	152	269	1324	573.62
CNAG_00806	19453	27051	18962	20445	18890	39586	23874	23899	28766	33825	34587	28235	19475	23657	11551	12854	17476	14117	10081	10211	9446	12168	11326	10024	11526	11511	9344	8721	4461	5437	8052	11850	11303	16046	4855	13851	9151	9479	9892	6999	8682	9705	1332	1801	1251	1014	2867	3948	1925
CNAG_00807	13273.8	8506.64	12829	12139.9	6494.56	4154.14	7469.15	8466.32	11048.5	4438.74	4985.76	4391.83	7400.97	6812.18	5792.41	6383.65	7321.27	15778.1	8916.18	9778.36	9573.13	8065.11	4412.73	10519.5	9382.8	11398.6	3660.59	3710.29	9538.6	10272.9	6214.96	2799.96	6791.75	5393.27	7172.35	2954.58	7840.12	8245.51	2440.72	2479.09	8768.5	10771.8	679.93	860.46	578.48	530.6	1524.6	1531.85	850.73
CNAG_00808	830.18	1344.36	742.98	712.06	839.44	1619.86	1080.85	1158.68	1218.49	1302.26	1907.24	1878.17	658.03	737.82	699.59	1589.35	2156.73	849.9	920.82	849.64	936.87	1592.89	1591.27	812.55	1705.2	1709.44	1267.41	1081.71	631.4	682.13	1039.04	902.04	1229.25	1327.73	1053.65	1551.42	516.88	524.49	1705.28	1158.91	416.5	722.24	443.07	652.54	206.52	190.4	1159.4	1759.15	716.27
CNAG_00809	1839	1986	1711	1810	2044	2641	3184	3341	4384	2319	2550	2795	1595	2050	3768	19148	10213	4917	3347	6859	7861	21704	10321	2593	5325	5171	8571	9721	850	917	1208	365	944	894	1603	577	663	963	1772	1268	501	931	4883	3513	1419	2810	5634	5380	5745
CNAG_00810	586	853	531	644	564	1397	962	974	920	895	1000	1008	482	724	445	740	622	603	404	423	751	953	930	531	898	771	570	364	84	99	176	305	241	526	104	508	209	255	377	281	201	229	91	115	55	63	136	277	115
CNAG_00811	1897	3293	1604	2187	1704	3081	5098	5256	7035	5448	1641	1968	2270	2988	714	1777	974	775	935	1046	1983	2778	2186	659	1340	1350	1470	1079	584	534	902	824	896	1338	1003	1207	695	730	2650	1752	713	776	218	281	131	147	416	890	431
CNAG_00812	865	1084	801	1149	1019	1246	1217	1301	1875	1212	950	1316	939	1133	1062	1831	1826	1488	2194	2391	1787	2903	3512	2157	2744	2837	2767	1482	546	572	1311	1615	1356	1644	868	1575	1085	1097	1575	1359	866	1111	401	456	176	203	745	1337	687
CNAG_00813	6.19	41.51	1.24	0	1	23	42.74	45.34	0	0	43.97	44.7	5	16	27.54	76.28	0	0	15	19	54.36	168.71	0	0	35.11	48.59	21	13.55	3.14	12.73	0	0	2	11.61	72.46	26.23	0	0	23.9	64.47	2.66	5	69.07	27.41	0	2.66	0.52	2	78.78
CNAG_00814	51.81	126.49	287.76	379	0	0	121.26	136.66	261	211	91.03	178.3	0	0	58.46	121.72	521	667	0	0	245.64	440.29	222	136	147.89	103.41	0	1.45	157.86	77.27	106	58	0	1.39	97.54	31.77	45	60	33.1	48.53	1.34	0	81.93	103.59	337	117.34	1.48	0	156.22
CNAG_00815	557.25	504.65	2348.67	1161.36	3336.2	3789.11	1150.3	1199.94	6606.13	4293.97	3095.27	2341.07	1488.85	2422.17	6952.43	15618.8	13323.5	9119.23	7662	12583.8	34675.5	47365.9	48022.9	28578.8	8000.18	8136.35	31736.6	20391.9	126.83	170.02	115.31	346.21	468.28	858.88	197.88	372.96	309.79	279.77	791.65	599.15	169.01	196	233.1	163.53	156.9	221.95	904.86	797.96	753.43
CNAG_00816	6092.75	7795.35	6224.33	5595.64	1706.8	4703.89	6606.7	6784.06	6311.87	6899.03	8279.73	7124.93	2149.15	3096.83	7162.57	4217.18	5887.48	8749.77	3191	2962.25	5387.47	5829.09	4908.13	5366.16	6896.82	8370.65	2057.4	3412.08	5608.17	6998.98	6800.69	7135.79	3621.72	5612.12	6432.12	12004	7233.21	7759.23	7710.35	4938.85	3535.99	4018	1936.9	3531.47	2369.1	1463.05	1578.14	3441.04	3154.57
CNAG_00817	281	494	250	333	222	509	538	463	608	544	546	675	269	358	173	376	560	298	420	426	290	468	653	248	476	451	392	284	116	177	285	272	240	401	162	324	255	225	433	272	183	220	72	89	61	51	101	128	72
CNAG_00818	439	648	321	388	421	1020	439	463	525	380	679	803	245	361	307	1705	1366	604	1551	1465	555	1300	4471	855	447	606	1788	1690	514	490	1471	549	744	1183	1101	721	355	476	538	365	346	650	773	952	714	548	1360	3212	1082
CNAG_00819	1521	2324	1631	1730	1850	3877	2854	2987	3349	3658	3493	3194	1831	2005	963	3110	2315	980	912	900	1405	2530	3277	1007	1333	1150	2059	1660	91	152	231	331	346	447	168	428	233	185	858	580	173	208	503	483	191	243	988	1828	810
CNAG_00820	324	702	243	360	366	1241	663	704	805	934	932	1006	413	669	232	299	236	157	348	334	265	392	383	103	315	332	398	281	166	190	334	777	388	801	206	909	467	462	1280	831	378	342	40	85	54	33	79	319	84
CNAG_00821	7140	10641	7080	6800	8472	17082	15446	15232	14183	15063	16042	13930	7455	8813	3418	12714	5815	4202	1945	2282	7034	10852	10255	4925	5109	3954	8143	5777	416	528	882	1326	1706	2255	1174	2387	891	848	3797	2568	738	1017	1780	1441	443	760	4592	7069	3152
CNAG_00822	1810	2910	1517	1628	1165	2873	3364	3241	2892	2986	3511	3255	985	1451	1710	5047	2949	1523	992	1397	2458	5177	3319	1146	2117	2011	2101	2126	749	928	1395	1584	1004	2036	1371	1929	1180	1324	2572	1691	666	797	538	506	147	291	712	793	743
CNAG_00823	567	764	483	454	178	326	727	749	941	788	1004	909	145	226	536	550	484	467	408	403	734	781	897	409	1067	1293	369	286	205	236	192	246	100	159	155	376	286	330	506	400	88	102	153	257	124	81	69	133	188
CNAG_00824	1438	2183	1794	1989	634	2089	1717	1810	2812	2485	1898	2050	819	1608	668	978	1834	1322	861	811	939	1273	1424	576	1531	1457	790	562	788	999	1260	2121	750	1766	662	2039	1071	1151	1519	1140	650	858	170	362	398	214	238	608	240
CNAG_00825	1521.99	1835.36	1642.5	1527.35	1020.86	2401.84	2390.13	2058.09	2239.94	2286.41	3536.12	2977.5	866.47	1369.77	1283.78	1616.3	1406.67	1525.89	896.42	809.97	1687.65	1966.42	1842.22	1277.6	1853.01	1938.43	1060.24	854.3	1065.35	1232.26	1930.07	2810.76	1618.9	3062.31	1402.55	3505.14	1899.81	2096.93	2446.2	1871.47	1362.74	1673.56	353.66	531.5	470.51	376.66	387.23	889.71	508.95
CNAG_00826	235.01	306.64	675.5	746.65	50.14	104.16	982.87	838.91	515.06	489.59	2049.88	1591.5	13.53	45.23	120.22	173.7	481.33	167.11	298.58	100.03	279.35	471.58	1246.78	327.4	1125.99	1332.57	60.76	38.7	11171.6	11825.7	35202.9	58393.2	6541.1	13890.7	12139.5	22769.9	25962.2	34934.1	26236.8	20624.5	7451.26	5705.44	32.34	45.5	118.49	44.34	44.77	54.29	73.05
CNAG_00827	5.08	9	15.17	6	15	13	16	17	29.16	24.16	31.42	31.16	9	3	16.17	22.18	14.3	10.17	21	16.08	16	26.37	71.59	23.12	30.11	28.11	12.11	5.04	4649.92	5977.89	10958.9	27131.9	1147.81	2250	2740.95	16236.6	11621.8	16262	14873	10989.2	1890.93	627	13.41	28.91	9	3	19.31	22	19
CNAG_00828	153.92	168	197.83	154	280	303	190	170	426.84	345.84	524.58	439.84	88	124	213.83	270.82	352.7	296.83	301	487.92	251	501.63	460.41	440.88	646.89	609.89	263.89	309.96	508.08	643.11	487.06	1408.13	722.19	1014	397.05	1792.39	1447.18	1512.03	3207.03	2669.82	403.07	452	52.59	95.09	61	84	112.69	270	77
CNAG_00829	3913	5470	4603	4281	2215	6523	4314	4167	5633	6178	5620	5086	2369	4256	4294	4603	4579	5024	1904	2215	3680	4886	4568	2965	4826	4832	3960	3826	2376	2904	3673	6214	2744	5591	2049	6246	3729	3509	5814	4044	2624	3693	543	785	621	510	1031	1594	935
CNAG_00830	1450	2078	1228	1551	966	1493	1579	1757	2661	1926	1743	1738	968	1440	703	916	948	1043	1044	1057	976	1018	1598	727	1362	1535	1294	1011	2173	2400	2766	3011	2122	3079	1903	3205	2624	2711	3705	3117	2064	2362	56	105	113	47	159	246	103
CNAG_00831	1258	1734	874	922	964	2190	1767	1841	1659	1492	2088	1776	869	1339	794	1114	972	684	1063	1068	1230	1647	1276	479	1384	1442	1036	687	1451	1486	1040	1907	1753	3604	1699	3242	1612	1400	9711	4843	1174	1672	118	270	120	77	175	295	272
CNAG_00832	3814	5058	992	930	2262	5478	3350	3386	817	814	3004	2536	961	1504	1209	604	384	606	995	1131	928	925	592	301	1574	1934	723	613	1204	1658	289	323	2691	5158	811	1793	370	356	1408	934	517	816	200	380	165	107	131	231	230
CNAG_00833	139	219	15	16	38	118	137	149	26	17	187	163	18	30	143	141	40	30	56	32	128	109	44	28	161	215	43	31	28	25	1	6	2	14	21	42	4	6	25	30	2	0	27	38	11	6	13	18	37
CNAG_00834	23091	16863	24398	11451	8528	17861	17642	15905	4616	4801	14833	8115	7045	9855	41019	20286	11523	44591	25816	23957	31676	18136	3499	24180	25980	31479	9344	15265	2172	2691	1853	1933	1758	4771	4235	9704	2418	3001	408	296	4441	5919	204	72	34	93	120	77	137
CNAG_00835	387	634	429	525	334	679	700	667	948	757	806	787	337	507	256	472	428	281	539	567	368	593	586	236	621	693	494	415	306	367	438	457	358	614	313	509	512	536	579	459	316	411	79	97	84	57	146	189	101
CNAG_00836	177	417	130	229	87	432	413	373	951	923	653	662	112	173	76	222	388	113	99	153	115	245	602	92	411	390	377	292	465	571	846	968	661	1450	396	1636	801	1068	1547	1181	508	595	47	131	88	35	64	104	92
CNAG_00837	837	1297	911	1214	791	1393	983	972	2125	1321	1015	1212	675	959	419	622	1985	1762	1408	1529	846	987	1982	722	1383	1566	1322	949	1333	1517	2720	3023	1507	2699	1239	1973	2169	2212	2069	1565	928	1526	132	323	560	265	348	868	205
CNAG_00838	345	423	224	215	161	392	472	482	1120	1011	1431	1214	126	281	242	251	279	155	140	148	224	359	407	179	505	496	174	123	8085	9657	8728	7047	3657	5694	8051	15310	13158	12450	37899	27118	3445	3855	7	12	5	4	14	16	17
CNAG_00839	374	485	238	211	460	814	542	529.8	691	655	868	777	326	485	281	247	269	241	520	441	254	306	301	196	750	822	195	132	89410	96100	92646	62657	98100	165984	74043	141650	114252	125804	271957	201656	94615	97033	13	85	56	8	42	94	46
CNAG_00840	46	56	38	25	30	65	111	79.2	66	66	152	168	38	53	36	38	28	20	53	64	47	60	98	34	115	120	23	16	11059	14794	18265	13780	20956	33127.2	11680	32674	20729	24573	80588	65097	22110	17931	3	13	5	0	3	4	12
CNAG_00841	201	338	121	195	189	458	460	460	555	329	280	415	215	284	230	323	383	153	336	375	395	693	802	89	443	426	416	171	1617	1808	1618	1205	2325	3514	1477	2377	2619	2647	5068	3885	2179	2355	59	92	69	65	72	157	110
CNAG_00843	341	432	300	261	222	335	561	524	614	576	981	830	183	290	286	326	290	262	312	300	438	559	487	310	664	706	193	180	148440	166241	128767	95144	124331	189368	119764	227022	234781	237957	544589	393584	134879	119075	26	44	19	13	19	34	41
CNAG_00844	49	68	98	83	71	84	76	70	162	118	80	70	41	103	53	67	135	90	100	86	85	118	225	74	98	95	69	49	24558	28626	19879	51426	18925	32175	26858	99908	93037	75647	311747	248041	28591	18645	11	23	31	18	36	58	28
CNAG_00845	222	406	174	231	322	876	605	600	655	713	629	634	341	370	593	2025	1479	373	593	847	580	2325	1170	185	542	560	844	1080	31	47	53	84	142	160	35	107	38	43	194	128	55	64	217	204	40	138	450	267	290
CNAG_00846	242	387	227	281	311	595	497	506	668	675	538	544	288	329	302	1204	869	285	426	697	384	1378	604	134	418	406	520	654	46	67	98	161	147	203	48	147	69	84	223	141	80	59	129	127	33	89	200	137	147
CNAG_00847	461.02	822.06	422.01	520.02	499.05	1247.41	1040	1015	1067.26	1047.54	1045.03	1094.11	483.05	683.19	373.02	636.01	491.07	370.01	393.03	495.05	568.02	785.05	676.15	333.01	651.02	594.05	687.17	379.01	96	138.01	235.1	375.14	356.25	565.12	142.01	661.28	317.08	316.07	620.97	451.51	174	232.05	71	57.04	38	43	134	155.15	84.03
CNAG_00848	176951	78187.9	163395	66394	94877.9	84420.6	86770	87148	35420.7	21065.5	101942	59854.9	78826.9	88845.8	183447	146901	49064.9	244349	90943	98772.9	256439	177571	38641.8	254261	155205	116119	60643.8	111064	11948	17427	9723.9	3391.86	17430.8	26629.9	25075	31185.7	27443.9	34142.9	969.03	659.49	42030	45605.9	7666	2261.96	636	2442	9193	4356.85	9198.97
CNAG_00849	259	174	147	106	12	29	173	165	211	164	365	155	6	19	478	552	356	366	65	67	412	344	252	372	2243	3081	10	13	29	19	17	21	3	3	32	48	69	111	33	31	1	7	28	14	10	15	8	2	33
CNAG_00850	245	208	214	198	336	455	203	227	491	407	350	262	302	444	153	148	178	285	231	325	283	226	186	298	401	460	156	114	2916	2909	2369	7779	4150	6503	2829	4213	10281	5270	23562	14628	5431	7489	17	44	34	19	29	42	24
CNAG_00851	1128	1090	1390	977	349	759	1158	1228	832	935	1217	830	444	522	1149	984	853	1850	692	644	1858	1374	601	1886	1063	1241	484	669	266	321	363	460	381	677	701	1628	669	850	384	283	690	974	223	345	247	147	202	328	330
CNAG_00852	1139	1350	961	851	675	1391	1611	1588	1587	1287	1761	1736	511	742	1232	2365	1631	1423	972	1134	1698	2617	1536	1258	1754	2078	940	964	824	789	796	299	580	970	1122	858	713	917	892	649	500	668	439	381	148	228	443	500	501
CNAG_00853	553	894	553	574	623	1422	995	971	1110	1335	1325	1207	486	645	393	948	632	435	477	560	618	1056	796	348	754	716	735	560	119	172	145	267	314	460	143	338	285	279	434	305	161	216	139	156	73	124	188	194	174
CNAG_00854	1930	2712	2250	2016	1251	3156	2269	2140	1760	1692	3760	3461	1036	1397	1496	4346	2945	2380	1520	1832	5080	7961	17638	8538	2731	2948	2050	1398	162	107	470	573	775	971	670	868	193	254	547	493	158	616	531	531	394	487	718	1221	533
CNAG_00855	1622	1797	1507	1759	1319	1843	1742	1826	2692	1869	1533	1487	1236	1463	1089	1169	1684	2211	1379	1629	1484	1604	1987	1548	1813	2032	1084	699	1850	1960	2760	2327	1576	2155	1803	1892	2574	2687	2328	1785	1402	1908	111	239	168	76	191	397	182
CNAG_00858	254	635	23	28	48	105	538	559	62	44	626	819	101	167	307	498	79	32	195	128	457	731	70	26	909	1277	247	215	403	426	31	12	57	77	449	388	37	34	689	459	55	82	350	487	46	33	70	159	606
CNAG_00859	78	137	0	0	0	0	88	93	0	0	130	198	7	3	51	75	0	0	0	0	76	118	1	0	33	23	2	0	109	99	0	0	0	0	51	72	1	0	142	101	13	10	64	62	0	0	0	1	29
CNAG_00860	527	1068	34	47	371	983	1076	1081	136	134	519	602	436	571	724	882	101	42	1073	1118	1072	1440	119	41	669	957	796	612	820	1048	25	38	349	493	849	1173	48	55	623	444	356	396	641	1013	38	26	328	657	1282
CNAG_00861	94	145	0	0	0	0	138	140	256	217	284	306	43	58	42	60	1	1	1	0	66	69	54	26	208	194	26	16	86	95	0	0	0	0	95	503	223	247	1053	929	61	107	18	102	0	0	0	0	32
CNAG_00862	307	536	79	70	33	81	465	396	927	907	982	919	214	326	176	184	204	69	138	158	179	219	261	149	475	527	212	99	204	231	72	138	64	108	158	569	533	573	1082	883	137	182	75	200	28	21	57	144	54
CNAG_00863	53	69	14	13	9	7	85	104	92	106	190	173	13	12	128	109	99	42	80	66	195	252	134	60	274	385	45	22	51	49	21	30	15	32	41	113	75	85	250	226	36	50	33	83	17	10	19	35	47
CNAG_00864	186.67	269.3	143.32	141.04	137.16	297.42	247.82	290.94	377.39	333.19	250.51	259.55	20.6	45.35	223.91	177.06	124.8	187.33	747.79	763.43	170.01	227.13	192.02	127.33	438.94	500.16	331.61	337.4	244.24	297.39	203.01	263.56	378.01	648.03	181.38	571.12	684.76	792.98	1257.94	1097.81	74.89	54.55	198.12	530.42	296.62	179.09	493.32	1118.09	153.09
CNAG_00865	0	0	1	0	0	0	0	0	0	0	0	0	0	0	0	0	0	0	0	0	0	0	0	0	0	1	0	0	0	0	0	0	0	0	0	0	0	0	0	0	0	0	0	0	0	0	0	0	0
CNAG_00866	25900	20403	26294	17492	27278	44519	26516	25320	17524	13946	20613	13169	35343	50031	10145	8498	2955	11021	17478	16610	14640	12078	4811	14344	10353	9703	17152	22840	12973	16977	13018	6470	16407	29666	20509	17126	30315	33579	3499	2630	23236	30629	500	553	232	227	1122	1024	825
CNAG_00867	42	64	25	30	3	5	65	60	109	88	281	243	6	13	91	50	120	79	34	47	108	119	112	94	798	971	33	27	1076	1004	140	33	17	23	444	205	607	1038	549	496	28	35	13	10	0	3	7	12	19
CNAG_00868	0	0	0	0	0	3	0	0	0	1	0	4	0	0	1	0	0	0	3	6	0	1	1	2	1	1	0	4	0	0	0	0	0	0	0	0	0	0	0	0	0	2	0	0	0	0	0	1	0
CNAG_00869	738	586	508	605	1226	844	524	587	2137	814	798	846	1968	2123	500	974	505	457	3013	3810	1182	1930	6838	1511	1072	1241	6174	6869	2427	2265	2196	1229	5721	4201	2063	1678	1884	2625	2406	2376	4276	8138	1289	911	307	615	3424	3909	1001
CNAG_00870	740	648	16	14	2	2	485	485	7	4	973	837	0	2	230	171	58	42	9	7	217	236	59	36	751	815	10	7	8	6	1	2	0	0	7	4	8	4	8	6	0	0	66	112	36	17	2	10	82
CNAG_00871	423	640	1077	1379	822	1486	704	811	2089	1620	1298	1430	767	1259	663	593	1156	754	849	965	687	891	631	143	1121	1210	1137	646	223	318	500	750	295	683	136	657	406	419	827	692	359	390	144	204	178	83	221	486	174
CNAG_00872	2558.33	2604.06	2013.64	2012.04	1842.21	3407.6	2832.93	2868.95	2981.11	2466.4	3274.28	2975.6	1894	2521.21	2439.39	2944.36	2432.67	2902.45	3241.96	3494.08	3251.49	3734.73	2628.68	1607.85	3294.09	3745.91	3378.46	2559.67	866.14	1038.97	1382.16	1524.31	1272.18	1869.9	895.22	2092.53	1511.09	1538.38	2145.2	1739.47	1532.31	1616.29	365.51	633	319.49	333.6	692.44	1285.91	615.51
CNAG_00873	12097.7	8005.94	8119.36	4043.96	6166.79	8735.4	7895.07	7533.05	5186.89	2986.6	13466.7	8106.4	2169	3358.79	9720.61	16545.6	12707.3	16827.5	10414	12994.9	15718.5	14516.3	7010.32	14690.1	14728.9	15692.1	6467.54	8678.33	3227.86	3275.03	1474.84	93.69	2398.82	5065.1	4392.78	1673.47	2603.91	4179.62	328.8	235.53	1688.69	2843.71	1846.49	1660	330.51	949.4	1789.56	1625.09	2448.49
CNAG_00874	1692	1972	1637	1701	1959	2863	3109	2862	2689	2063	2935	2984	1265	1653	1686	5358	3617	1960	1637	2436	3112	5469	3898	1711	2401	2305	2843	2361	128	182	175	218	296	563	291	299	330	337	630	444	187	229	778	504	105	404	1424	1512	848
CNAG_00875	975	1442	1010	998	995	2264	1482	1439	1509	1669	2065	1800	687	983	861	653	651	970	905	891	951	915	974	969	993	1232	621	577	311	364	472	573	468	921	355	814	552	524	715	531	348	418	260	415	216	190	462	1119	428
CNAG_00876	783	1268	1077	1345	2920	5434	758	859	1904	2731	3111	2158	681	896	271	284	503	437	363	450	555	602	677	435	496	679	337	297	85	127	142	135	257	345	117	143	221	231	180	132	101	151	647	1044	489	264	1517	1760	988
CNAG_00877	1673.18	2517.02	1773.7	1872.79	1274.01	3319.64	2088.24	2193.95	2114.37	2452.32	2217.82	1891.24	1623.91	2504.94	299.6	587.67	550.21	650.9	243.61	218.41	561.31	530.84	1061.19	451.59	432.62	521.22	782.33	596.65	761.8	855.89	1264.84	1835.87	1319.17	2262.19	894.96	2198.35	1280.65	1205.71	2121.21	1504.03	1093.72	1252.59	167.59	277.42	151.75	134.03	231.15	529.42	227.04
CNAG_00878	662.82	1165.98	615.3	687.21	140.99	279.36	1073.76	985.05	1235.63	1553.68	1347.18	1204.76	172.09	260.06	221.4	309.33	329.79	241.1	54.39	70.59	326.69	450.16	583.81	152.41	305.38	410.78	133.67	142.35	102.2	130.11	132.16	241.13	69.83	111.81	139.04	640.65	187.35	186.29	521.79	327.97	47.28	49.41	134.41	165.58	119.25	121.97	84.85	141.58	162.96
CNAG_00879	19136	13696	15964	15931	15652	15708	13491	15104	21693	12143	21417	19216	13880	18774	12763	11788	12884	20510	7669	8863	11646	13927	7995	11199	14364	14884	8968	9646	30009	32260	29951	48706	14132	19332	19748	27238	39993	38205	176435	109219	16558	21117	3520	4853	6293	6857	4137	4793	5280
CNAG_00883	2074	3903	2066	3435	1571	3517	2891.57	2945	3493	3060	2461	3265	2484	3280	1136	908	1772	4023	1109	1371	1098	1504	2516	518	1313	1644	4692	3485	1524	1902	1613	2918	1512	2345	1213	2879	1710	1563	3938	2783	1674	1780	1830	3524	6467	4713	2845	7062	2373
CNAG_00884	2164	3135	2120	2624	1321	2728	2807	2905	2926	2316	2483	2637	1822	2421	1240	1733	1962	2549	1943	1842	1669	1763	2549	1152	1483	1651	2253	2534	1482	1622	2268	2246	2214	3167	1910	3090	2675	2721	2428	1753	2029	2681	849	1514	1985	1279	1010	2154	669
CNAG_00885	1	3	2	0	2	2	0	3	4	3	13	9	0	1	3	5	11	3	4	4	2	2	26	15	18	14	2	1	0	0	0	0	0	0	0	0	0	0	1	1	0	0	2	2	1	0	0	0	5
CNAG_00886	5473	9784	2553	3286	4677	13148	10675	10810	9890	8219	13232	13684	3235	5515	3596	17770	11217	2991	2881	4473	6811	19310	20638	3932	4488	4058	12144	8874	775	819	1258	1199	1299	2295	1186	1754	1173	1355	3702	2466	802	1114	3347	3133	1912	2091	4134	5847	3736
CNAG_00887	0	3.06	2.04	5.27	2.09	6.26	3.11	13.33	15.8	12.43	15.66	16.69	2.12	4.21	6.24	17.22	38.41	13.99	11.6	12.92	13.28	28.73	63.51	15.12	27.79	41.13	31.65	42.81	0	1.02	3.08	0	2.04	2.05	2.01	2.03	5.09	5.05	7.18	4.18	2.03	3.05	22.09	28.41	45.97	23.81	6.65	16.2	25.46
CNAG_00888	1521	1896.94	1624.96	1505.73	620.91	1546.74	2059.89	2001.67	2062.2	2094.57	2448.34	2014.31	585.88	844.79	1080.76	1272.78	1398.59	1572.01	550.4	518.08	1484.72	1354.27	1627.49	1279.88	1230.21	1342.87	885.35	1012.19	357	487.98	740.92	945	416.96	810.95	543.99	1482.97	897.91	800.95	1123.82	723.82	339.97	441.95	367.91	588.59	412.03	360.19	446.35	620.8	570.54
CNAG_00889	136	247	75	107	51	125	138	154	104	78	246	272	77	150	120	86	116	57	148	124	124	165	103	44	286	348	74	59	222	253	124	93	92	209	216	292	99	120	333	247	73	84	64	153	87	22	45	224	86
CNAG_00890	2836	2333	2266	1998	1172	1339	1782	1959	2839	1417	3397	3000	862	1165	1909	2474	3892	2813	971	1190	2735	3223	2649	2137	4559	4848	1542	876	5872	6239	4592	4986	3176	3614	4746	4719	3962	3965	7887	5737	1504	3295	432	764	328	187	873	1247	631
CNAG_00891	8446	11311	5939	6450	6915	14355	12959	12433	14621	10945	11107	11371	7132	11023	4634	15966	5508	4415	3583	4472	8736	13410	13378	2742	3822	3860	8219	10974	2024	2349	2106	2355	2433	4245	2385	3950	2819	3091	4765	3340	2231	3313	2465	1970	851	1527	3294	3501	3004
CNAG_00892	486	816	490	555	435	1068	723	698	767	835	1043	948	528	649	496	251	338	448	472	449	370	319	408	272	525	776	587	639	106	165	126	227	230	380	127	411	177	176	278	206	146	163	57	134	159	82	60	320	70
CNAG_00893	1285	1422	1304	1156	1402	2566	1707	1524	1378	1382	1742	1341	1116	1099	2113	2825	2350	2330	2861	2876	2501	3530	1852	2130	2037	2234	1435	2625	442	572	568	523	895	1292	758	1101	854	974	599	407	789	852	730	708	395	426	994	1602	827
CNAG_00894	6174	8830	7332	7374	3943	11064	8986	9351	13410	13687	12408	11009	3920	6608	4599	7656	8388	5083	1796	2223	4816	7501	8490	4088	6138	5482	2756	2235	986	1395	2629	3225	1704	3157	1291	3871	2243	2482	5367	3605	1176	1545	790	1012	591	474	877	1420	1195
CNAG_00895	1536	2652	1410	1650	992	2971	2798	2605	6887	5918	4627	4982	1502	2295	1077	3630	923	682	164	208	3773	3849	10322	1679	2749	2562	1277	820	197	235	770	1529	880	1382	784	1772	702	856	2751	2179	483	704	111	137	51	73	1512	443	796
CNAG_00896	354	720	476	631	228	821	595	617	1820	1897	614	791	294	500	299	246	482	705	328	380	563	598	1706	1933	555	754	265	228	93	159	207	664	186	372	121	868	1558	1566	533	353	187	194	503	626	522	396	2292	2170	335
CNAG_00897	11380	17221	7930	10661	9570	15675	11955	13030	15548	10234	12391	14260	6935	10122	3780	3824	10048	6331	7091	7794	3627	5769	10586	2343	8034	10147	6497	6140	9371	10802	7066	6777	8048	11760	5196	6121	6185	6413	8101	5778	3633	4048	5709	6391	4707	4591	9826	14901	6029
CNAG_00898	36	62	31	42	38	73	56	57	76	67	77	93	54	72	31	33	52	34	50	66	29	57	77	40	54	64	86	74	27	20	13	678	11	33	12	41	66	56	183	162	18	13	44	78	103	30	15	30	34
CNAG_00899	517	660	462	527	632	1070	1097	1131	1345	862	902	1031	366	549	291	1957	1279	466	538	968	997	2489	1544	435	681	637	1243	814	119	132	165	134	359	524	167	147	166	200	488	376	152	178	246	190	54	190	450	297	287
CNAG_00900	99	181	139	155	97	355	188	214	243	292	234	253	81	133	136	154	370	197	225	195	218	294	227	189	241	293	102	59	9	19	34	29	51	91	23	54	19	27	45	35	22	39	30	44	25	7	77	92	46
CNAG_00901	673.96	823.23	666.08	670.9	443.26	783.95	981.54	982.24	926.17	746.11	869.26	847.9	471.88	614.35	1071.99	771.68	1287.49	1896.31	875.34	748.97	1406.29	1163.34	923.86	1230.26	1036.74	1364.43	446.94	433.74	462.56	491.63	725.46	481.55	574.08	756.6	754.69	773.43	636.54	730.04	806.94	578.22	612.95	778.45	157.56	183.75	53.99	53.93	283.3	409.79	207.8
CNAG_00902	1399.04	1759.77	1626.92	1594.1	1226.74	2218.05	2158.46	2072.76	2077.83	1955.89	2427.74	2180.1	1249.12	1648.65	1002.01	889.32	1241.51	1186.69	955.66	877.03	1185.71	1321.66	1146.14	934.74	1177.26	1382.57	833.06	758.26	599.44	662.37	982.54	1657.45	1186.92	1993.4	983.31	2157.57	1276.46	1389.96	1500.06	968.78	981.05	1244.55	117.44	249.25	128.01	99.07	253.7	274.21	259.2
CNAG_00903	1200	2371	1436	1717	853	2190	2576	2482	1659	1777	1828	1983	767	980	995	1450	2521	1058	1130	1057	1800	2239	1346	602	1315	1443	858	758	97	121	140	153	171	259	130	213	117	144	474	353	88	87	398	420	237	250	272	303	505
CNAG_00904	757	1917	1361	2449	655	1365	3193	3160	1545	1113	1238	1755	1177	1492	550	1000	981	704	136	146	1378	2360	292	216	1067	815	269	221	867	977	2809	1762	1374	1529	1989	1169	710	863	1871	1338	949	2044	24	31	15	15	55	45	68
CNAG_00905	1732	1617	5203	3533	943	1336	2371	2230	2378	1953	2763	1923	1162	2020	900	1203	904	1752	1650	2363	1939	2065	923	1699	2766	2351	1149	2252	3227	4139	2387	10081	1077	2351	1809	6113	3557	2826	8980	5762	1814	1549	55	71	30	47	99	84	132
CNAG_00906	1621	1157	1651	1584	2208	1328	1927	1975	3940	1312	1501	1666	1678	1592	1331	5498	2957	1897	1366	2441	3523	5811	5681	2708	2801	2423	6036	3986	241	350	310	757	695	609	250	600	481	391	1455	1121	389	414	1551	981	309	994	2660	2538	1356
CNAG_00907	189	241	164	139	133	328	323	259	447	437	882	864	103	165	190	89	212	219	245	206	232	268	297	225	583	681	307	278	50	49	44	39	72	135	86	175	84	88	348	244	38	64	108	178	113	113	90	102	172
CNAG_00908	9	18	24	24	9	19	15	12	48	42	53	55	4	11	4	5	41	25	18	17	15	19	49	16	26	19	17	17	1	4	5	4	3	6	8	5	4	7	4	0	1	5	10	34	38	22	5	14	20
CNAG_00909	706	1097	293	465	317	1079	1316	1235	911	963	1317	1241	336	624	504	647	583	430	564	599	778	948	1280	432	904	938	400	308	179	221	370	622	289	657	194	695	533	488	616	380	308	297	144	230	211	112	160	514	188
CNAG_00911	6	30	5	14	14	36	29	35	11	10	38	35	23	53	11	18	26	6	13	22	29	20	64	23	34	32	13	13	3	3	5	49	8	17	9	35	32	30	61	61	41	53	3	1	10	4	5	1	5
CNAG_00914	10619	11177	10997	10661	6266	9655	12327	13025	14044	10734	10332	10616	3636	5635	8733	12634	16106	13692	10199	11212	11357	13698	7176	6992	14159	15615	6652	6963	6570	6908	9399	6052	4951	6679	7244	7443	6955	7615	5236	3907	2247	3724	3708	3633	3361	3039	5580	6617	4124
CNAG_00915	824.18	789.75	35.05	24	856.98	1175.73	744.17	807.03	42.02	50.08	1556.49	1352.68	147.59	253.8	493.17	454.88	55.22	34.05	529.48	486.24	417.51	528.27	96.52	45.08	725.59	998.07	204.7	205.9	733.73	901.9	14	22	560	1071.04	900.27	1101.8	9	13	1176.38	911.61	181.32	216.28	153.71	304.62	28.92	17.09	102.66	275.73	213.51
CNAG_00916	1138.82	1708.25	1401.95	1403	1071.02	2385.27	1743.83	1770.97	2024.98	1978.92	2078.51	2054.32	945.41	1463.2	802.83	1021.12	1128.78	1262.95	898.52	981.76	1098.49	1286.73	1458.48	1125.92	1447.41	1511.93	1071.3	765.1	530.27	662.1	956	1217	939	1802.96	523.73	1567.2	1046	1030	1506.62	1085.39	600.68	828.72	61.29	125.38	202.08	173.91	260.34	604.27	188.49
CNAG_00917	2342	3126	2422	2481	2081	4024	3366	3311	3108	2940	3261	3234	1839	2736	1723	1969	1930	2435	2310	2386	2213	2367	2534	1551	2307	2878	1487	1330	1285	1474	2744	2262	1828	3120	1897	2677	1998	2106	2595	1835	1553	1964	324	412	330	261	457	998	366
CNAG_00919	1208	1690	718	696	1077	2221	1947	1825	767	591	2953	2846	237	364	262	410	666	240	1468	1366	285	482	2049	512	2095	2545	619	524	139	147	229	116	346	549	254	260	142	140	373	256	98	109	232	213	164	187	974	684	309
CNAG_00920	3056	3100.28	3526	2762	2389.28	5414.33	3903.27	3695.55	3087.29	3281	4794	3604.34	2541	3874	3829	2249.4	1807	3697.41	2695.61	2410.31	3480.45	2760	1762	2929	3097	3078.68	1332	2341	928	1258	1680	2879	1723	3566.28	1583.26	4339.35	3150	3434	1112	671	3294	3553.32	69	158	78	69	168	126	158
CNAG_00921	4153	4282.72	3604	2982	3245.72	5789.67	5487.73	5094.45	3933.71	3577	4597	3650.66	2411	3211	2536	1763.6	2214	2878.59	3230.39	2881.69	2253.55	2099	1219	1960	2625	3190.32	730	898	1582	2000	2056	2444	3043	4849.72	2414.74	4325.65	2738	3248	1711	1163	4463	3920.68	127	248	79	83	268	474	189
CNAG_00922	1034	1329	870	954	946	1687	1477	1379	1422	1296	1406	1398	585	863	713	1187	1153	795	1038	1189	1115	1531	1163	583	939	1103	903	817	336	408	438	273	495	819	379	526	406	444	651	422	123	168	226	193	135	131	288	387	235
CNAG_00923	651	661	1779	1307	1488	2057	1222	1289	2561	1633	1626	1442	1200	1813	635	784	905	1801	1972	1852	937	990	1524	4366	1264	1039	694	886	682	785	1915	1656	1902	3065	1525	2178	1797	2193	1386	1204	2763	4278	74	103	46	23	151	209	168
CNAG_00924	0	26.51	23.42	12.58	0	52.4	21.13	8.3	42.48	26.92	7.27	24.63	0	0	5.94	1.38	13.71	23.46	0	6.39	10.73	0	7.09	9.45	14.51	21.57	0	0	1.89	0.72	14.54	16.03	0	19.34	0	0	2.52	26.71	0	0	0	0	0	0	0.96	3.43	0	0.02	0
CNAG_00925	547	949.49	1298.58	1220.42	738	1565.6	886.87	905.7	2078.52	1731.08	1297.73	1095.37	229	324	977.06	494.62	1150.29	1179.54	2846	2630.61	781.27	1049	1090.91	848.55	1215.49	1992.43	249	395	255.11	330.28	738.46	589.97	439	550.66	355	473	772.48	828.29	329	239	156	225	281	509	542.04	306.57	388	641.98	431
CNAG_00926	1704	2047	1437	1434	1106	2069	2143	2099	2759	2351	2338	2276	1100	1954	1374	1598	1687	1812	1405	1458	2017	2025	1354	1395	2569	3220	1119	1059	1013	1105	1080	1292	834	1504	1259	2376	1513	1570	2068	1482	983	1276	412	472	426	326	669	916	574
CNAG_00927	301	643	276	407	253	948	693	765	623	693	581	709	241	355	383	696	621	383	292	391	566	918	664	204	574	487	431	358	91	121	124	322	128	297	87	398	186	178	399	267	86	93	116	113	58	74	152	251	135
CNAG_00928	738.65	754.93	639.6	797.13	635.98	732.39	807.64	946.95	1144.14	679.74	647.56	816.04	749.78	855.47	479.79	1296.97	909.1	929.36	764.26	1007.12	982.59	1688.94	1400.87	658.27	1001.67	820.05	1629.3	1067.9	265.98	325.88	457.25	470.06	348.22	442.71	313.59	383.23	443.75	512.4	618.88	603.23	290.91	362.67	357.54	248.97	175.61	259.05	518.94	731.45	251.96
CNAG_00929	3300.35	4606.07	3078.4	3049.87	3133.02	6082.61	5261.36	4978.05	4810.86	5027.26	7026.44	5587.96	2135.22	2818.53	2366.21	2358.03	2553.9	3582.64	2658.74	2886.88	3029.41	2679.06	2085.13	2920.73	3845.33	4747.95	2255.7	2333.1	847.02	1176.12	1395.75	1359.94	1539.78	2363.29	865.41	2014.77	1527.25	1659.6	2015.12	1510.77	1036.09	1041.33	588.46	1099.03	656.39	479.95	826.06	2225.55	1065.04
CNAG_00930	9045	14764	4741	6558	5652	12233	22129	21837	19180	13168	6359	7142	7626	11973	4489	10413	4517	3662	2092	2933	12301	17049	7414	3336	5629	5468	10183	7055	1302	1403	1436	1240	1262	2158	2288	2369	1135	1132	5268	3408	840	1047	1740	1650	388	547	2049	4354	3237
CNAG_00931	419	651	497	542	435	928	635	667	1021	1013	670	489	372	532	385	357	531	564	414	378	448	409	582	374	567	566	424	319	109	131	229	217	269	387	162	320	212	213	256	164	111	129	62	98	65	67	109	219	71
CNAG_00932	8241	8783	10509	8413	6396	13854	8277	7604	14112	12680	14264	9719	4798	7176	7396	4785	4075	8919	3511	3691	5661	5435	3855	5411	5738	6471	1439	1913	2999	3933	6510	5408	5507	11036	5383	8484	6702	8960	1616	1255	3620	4222	115	222	123	113	119	141	189
CNAG_00933	1689	2469	2222	2128	676	1287	1539	1512	2755	2724	2452	1955	926	1261	1500	533	2095	1860	675	779	855	830	984	999	1716	2137	743	636	957	1103	1118	1918	672	893	590	1908	1484	1685	1441	854	672	656	55	172	281	183	96	148	67
CNAG_00934	377	601	372	417	168	411	555	572	548	573	937	949	156	235	265	936	706	478	112	156	533	928	671	365	590	641	355	224	287	349	849	884	207	337	416	613	724	550	1503	955	132	158	164	181	110	127	124	252	188
CNAG_00935	10662	12908	11621	11827	7019	13218	14288	14991	18617	14833	15923	14127	6288	9200	5470	12411	10047	8166	2920	3812	7394	10240	8925	7234	8246	7464	3799	2367	3900	4369	7146	9232	4479	8815	5293	8425	9012	9605	11551	8821	4791	7194	584	567	193	260	628	849	764
CNAG_00936	799.99	1052	891	994	516	1061	1152	1195	2597	2086	1654	1470	424	673	569	1248	2134	2460	716	993	1460	2590	1684	1043	1511	1870	1228	1207	597	570	687	341	857	1170	947	589	727	1052	1019	806	451	750	1338	1203	749	659	958	1493	1762
CNAG_00937	9.01	19	11	15	1	10	54	27	50	41	38	27	0	7	49	35	80	80	58	47	82	119	72	63	103	165	8	13	5	8	8	3	7	14	12	22	31	36	14	16	3	5	9	7	11	13	10	15	16
CNAG_00938	3083	4159.99	3068	2811	2448	5065.97	4257	4244	4289.99	4403.99	5402	4546	2238	3316.98	2668	1382.97	2225	3243	5440	4898	2667.95	2260.93	1706.8	2616.98	2584.97	3881.98	2157.96	2406	1643	1788	2038	1738	2588	3865	2175	2986	1647	1945	2290	1638	2002	2657.99	393	792	604.95	312	680	2118.95	765.98
CNAG_00939	0	1.01	0	0	0	1.03	0	0	1.01	2.01	0	0	0	1.02	0	1.03	0	0	0	0	3.05	4.07	7.2	2.02	1.03	1.02	1.04	0	0	0	0	0	0	0	0	1	0	0	0	0	0	1.01	0	0	1.05	0	0	1.05	1.02
CNAG_00940	2518	2808	2743	2688	2503	3193	3117	3219	4707	3269	2859	2940	1915	2427	1938	3271	3024	3221	2336	2924	2816	4075	3258	2375	2864	2976	2787	2376	989	1144	1760	1815	1691	2288	1124	1724	2011	2191	2739	2105	1236	1594	418	431	478	552	1209	1579	533
CNAG_00941	50	62	55	48	12	38	59	45	60	65	60	58	27	36	43	41	86	78	16	16	48	47	55	29	72	51	60	59	3	6	15	18	3	10	4	23	10	10	17	15	4	8	5	7	20	14	12	17	8
CNAG_00960	4480	5109	4360	4366	2909	4249	5608	5683	6352	4100	4549	4586	3283	4216	6138	8189	7010	7347	5461	6365	7663	9868	5996	6662	7354	8634	4712	5330	3291	3740	4105	3675	3320	4134	3751	5105	5088	5488	5896	4739	4147	5119	1371	1414	1217	1094	1772	3253	1797
CNAG_00961	11802	7548	12282	5339	5165	8867	9722	8998	2532	2322	11281	5889	4639	6187	15536	9481	3794	15047	5395	6320	16223	9459	1811	14167	11127	10399	3583	5830	1304	1838	1053	1136	1462	3293	3310	5525	2162	2773	333	253	3556	4762	634	249	70	128	744	371	335
CNAG_00964	673	980	287	251	42	103	875	839	366	359	1084	912	295	474	901	745	481	467	127	127	836	863	306	449	679	922	742	837	62	117	52	51	34	100	128	156	49	58	73	64	44	81	373	695	140	101	89	151	427
CNAG_00966	1321	2148	3550	3798	1119	2603	2467	2343	5573	5546	2445	2229	1031	1327	709	1039	2581	1890	675	653	1016	1149	2790	1713	1243	1239	939	551	330	464	2221	2731	762	1446	410	1640	2295	2267	1352	937	484	522	216	382	209	212	201	393	328
CNAG_00967	1467	1638	1306	1028	973	1978	1711	1620	1421	1246	1761	1359	843	1304	1258	976	992	1266	1139	1278	1644	1695	1213	920	1493	1561	1077	1250	452	552	365	455	544	989	624	1200	549	583	664	462	529	750	246	377	279	244	428	733	368
CNAG_00968	917.52	1274.03	377.41	343.97	449.73	1065.52	1250.79	1207.66	904.54	770.44	1665	1428.88	610.94	893.5	1131.95	622.46	457.72	602.42	693.68	680.4	881.33	798.03	625.19	510.82	1302.39	1711.23	461.51	554.79	102.84	130.15	65.18	74.44	241.63	450.81	147.25	366.56	210.47	255.08	218.63	160.83	214.05	267.99	57.69	70.1	34.39	29.09	99.79	150.84	76.54
CNAG_00969	263.48	447.97	402.59	384.03	243.27	565.48	508.21	520.34	615.46	648.56	391	345.12	174.06	299.5	240.05	197.54	348.28	441.58	330.32	326.6	355.67	332.97	443.81	360.18	334.61	383.77	202.49	165.21	72.16	108.85	149.82	285.56	133.37	253.19	90.75	317.44	163.53	187.92	221.37	193.17	88.95	112.01	84.31	125.9	228.61	177.91	91.21	266.16	100.46
CNAG_00970	7771	7824	7483	7180	5486	8026	8900	9114	11347	8146	8072	7117	4977	7063	6271	7546	5516	7483	3894	4610	7502	8763	5679	5892	6698	6342	4525	4460	3314	3709	4416	5584	4077	6704	3898	6561	5148	4913	5693	4146	4218	4955	503	631	418	383	836	1196	748
CNAG_00971	372	687	431	562	460	1111	661	591	903	853	697	708	412	657	301	298	379	506	406	450	479	534	652	385	513	519	500	309	137	139	301	512	363	783	117	555	415	428	437	361	296	423	84	107	75	84	139	326	87
CNAG_00972	1019.89	1511.77	1125.96	1247.19	981.07	2347.74	1581.41	1511.36	2276.79	2246.49	1905.82	1665.91	1068.9	1349.44	233.91	469.14	285.36	616.69	277.37	188.87	274.3	234.77	1449.2	323.73	220.82	346.21	636.68	975.38	166.06	230.12	277.82	233.86	402.15	510.31	158.58	372.97	321.11	392.07	353.72	274.42	321.61	294.1	761.17	878.61	749.4	736.87	1011.67	1331.02	904.73
CNAG_00973	218.11	385.23	641.04	567.81	294.93	717.26	387.59	399.64	1162.21	1216.51	501.18	490.09	308.1	374.56	86.09	223.86	445.64	560.31	149.63	151.13	153.7	175.23	733.8	520.27	246.18	236.79	395.32	334.62	22.94	55.88	164.18	134.14	107.85	200.69	58.42	118.03	197.89	257.93	71.28	58.58	65.39	96.9	162.83	155.39	119.6	191.13	165.33	185.98	171.27
CNAG_00974	75	108	50	42	43	114	98	103	71	53	125	136	16	26	57	39	89	54	106	126	95	113	69	26	134	168	62	55	23	26	19	30	27	46	40	114	16	13	80	55	4	10	80	86	48	42	100	143	83
CNAG_00975	327	561	253	408	436	935	643	658	634	453	657	928	291	389	211	279	408	596	565	532	287	355	624	147	515	652	1121	1098	343	409	639	614	678	1029	612	844	409	458	1057	749	456	539	528	919	1330	777	418	1047	397
CNAG_00976	1519	3807	1064	1664	1459	5040	5101	5187	5222	4888	2397	3138	2310	3014	1420	8786	4057	1334	1234	1743	4044	9969	6244	1005	2289	2147	5668	4440	292	367	520	607	709	970	472	1001	313	437	2009	1407	381	443	1645	1545	774	1226	2034	2601	1777
CNAG_00977	3288	4609	2847	3106	2382	4506	3989	4175	5145	4648	4207	3940	2211	3235	2015	2428	2839	3334	1846	1941	3148	3421	4255	2137	3689	4457	2417	1872	2470	2485	3060	2422	2792	4530	2226	2434	3519	3756	3712	2699	2775	3429	583	665	579	504	632	1355	704
CNAG_00978	9735.24	10284.3	9172.89	8939.68	5995.59	8481.75	11300.9	11748.9	15500.8	10978.6	11061.6	10718.1	5334.4	7694.48	662.99	4393.96	1612.67	2137.07	1509.97	1440.23	2805.98	2455.3	5865.86	2925.37	1430.61	1230.37	2657.62	2116.42	11613.6	11135.8	14201.5	10522.1	9779.25	14579.9	12275.1	10146.1	16752.9	17630.8	20795.2	16015.1	8620.64	14000.6	437.92	666.41	512.12	416.22	623.48	996.89	496.86
CNAG_00979	25418.8	37997.7	18689.1	20129.3	27661.4	55346.2	21687.1	22315.1	10354.2	18180.4	59278.4	39152.9	14099.6	19573.5	9149.01	2310.04	3951.33	30231.9	2524.03	3868.77	20711	29936.7	3318.14	3457.63	5609.39	9008.63	19596.4	18928.6	237.4	267.25	591.46	268.93	2780.75	2388.1	1014.91	289.92	545.12	690.23	664.77	412.89	318.36	564.41	42217.1	84256.6	70146.9	36920.8	49848.5	157505	79614.1
CNAG_00980	2	5	11	7	1	9	4	2	16	24	8	8	4	11	4	1	5	6	2	6	3	10	16	6	5	8	12	13	0	0	5	6	0	4	3	4	0	4	2	0	1	8	6	6	7	3	1	1	8
CNAG_00981	462	436	598	427	271	631	580	550	511	364	445	366	175	294	754	513	595	1027	377	339	1093	775	627	741	859	1009	294	287	131	182	168	181	75	183	275	557	240	242	129	99	161	168	134	124	91	103	644	1437	127
CNAG_00982	1105	1787	1123	1313	925	2161	1454	1530	2013	2256	1738	1602	968	1184	605	851	849	739	686	812	752	1017	1095	421	893	965	833	565	544	618	978	1268	679	1139	533	1116	918	832	1524	1067	658	646	221	324	279	174	317	852	318
CNAG_00983	1119.15	1366.17	1006.27	1289.45	728.16	1164.37	1127.18	1197.17	1451.83	950.34	1008.15	1038.21	751.22	1007.25	748.11	969.19	1516.38	2208.25	1067.56	1376.85	1180.23	1387.29	1487.39	954.21	1493.6	1596.65	1399.59	1026.41	828.38	887.46	1236.42	1234.52	962.2	1293.08	884.29	988.25	1258.4	1391.63	1069.84	894.96	833.18	1106.5	547.17	748.13	1645.98	1124.42	591.13	1298.2	441.81
CNAG_00984	74444.9	61691.8	75761.7	49137.6	31743.8	62773.6	74172.8	69005.8	31021.2	22859.7	58379.8	40912.8	32555.8	50759.8	71873.9	46683.8	18162.6	78626.8	23147.4	23575.2	69736.8	50515.7	20704.6	60736.8	41782.4	40446.3	15330.4	31983.6	14650.6	20285.5	28438.6	23632.5	8128.8	19432.9	35369.7	52777.8	31572.6	40281.4	1025.16	731.04	27011.8	31238.5	939.83	602.87	415.02	455.58	881.87	398.8	2063.19
CNAG_00985	823	901	984	721	291	448	885	809	906	790	1054	791	247	265	1336	928	802	1264	294	319	1063	947	648	993	978	905	301	345	297	306	471	447	197	222	477	721	470	456	555	376	123	164	163	230	200	133	114	175	224
CNAG_00986	538	962	462	495	383	1142	1130	1131	1138	1205	1329	1382	324	559	361	447	465	329	337	375	561	658	560	326	573	647	383	269	105	138	185	197	162	489	125	333	281	299	507	316	151	164	71	56	39	51	63	62	59
CNAG_00987	621	947	675	683	570	1326	958	912	1121	1346	1459	1202	555	713	511	563	710	567	745	705	665	768	867	536	806	837	556	357	66	99	258	289	314	474	86	428	277	303	439	288	172	211	68	126	107	71	169	299	124
CNAG_00988	5338	5665	4552	5415	4611	5622	5934	6301	9208	4953	5144	6025	3891	5170	4753	7151	6505	6297	4185	5017	5074	7868	5444	3661	6542	6548	6485	5395	4318	4448	5389	4701	4186	5418	4526	3536	5631	5800	4934	4067	3227	5050	1190	1322	813	710	1833	3076	1369
CNAG_00989	748.13	1165.4	668.3	728.33	686.62	2063.24	1337.89	1302.36	1334.5	1447.58	1303.96	1309.2	561.77	979.47	454.79	815.38	640.2	623.3	521.51	589.07	815.38	1156.66	697.44	436.67	745.77	632.65	583.62	568.94	114.15	141.84	225.25	322.3	385.59	847.09	168.08	513.23	266.83	288.46	375.18	314.92	267.22	370.78	131.68	144.91	119.87	114.33	200.41	322.34	148.38
CNAG_00990	10446.9	14542.6	10350.7	10050.7	9301.38	20378.8	13575.1	13603.6	16147.5	16781.4	17164	15401.8	9104.23	11946.5	4987.21	10637.6	11170.8	8014.7	5483.49	6680.93	6552.62	10146.3	10324.6	6497.33	8081.23	7257.35	6624.38	5493.06	3129.85	3365.16	5720.75	7340.7	6258.41	10379.9	3385.92	8236.77	4860.17	5029.54	9324.82	7049.08	4767.78	6915.22	1167.32	1389.09	827.13	596.67	1926.59	3155.66	1747.62
CNAG_00991	560	1026	669	907	584	1433	1329	1275	1838	1960	1363	1398	732	909	607	899	631	673	549	601	746	980	1591	718	1074	995	886	530	146	196	628	726	376	518	288	864	434	483	1056	763	312	361	217	340	76	89	363	650	340
CNAG_00992	23993.6	32653.2	17653.5	22235.9	17640.2	28834.4	48304.4	50004.4	61982.4	39084.2	10075.5	9668.37	25175.8	33732.3	5630.91	21164.2	7821.71	5219.32	3166.2	4215.45	19677.7	26809.3	12652.7	4218.52	4267.14	3327.78	14983.6	12786	3251.66	3313.66	5405.13	2783.21	4110.24	6141.04	6479.98	4044.22	2915.18	3002.88	8494.58	6072.55	4936.24	7041.79	1745.38	1148.9	408.12	750.29	3639.44	5047.58	2752.17
CNAG_00993	1512.4	2186.84	1442.51	1373.1	1349.8	3630.56	2185.6	2089.55	2143.55	2538.85	3053.52	2759.63	1057.17	1596.65	944.09	876.81	1288.29	927.68	1134.8	1119.55	992.28	1141.66	2064.3	1078.48	1310.86	1674.22	610.44	398.05	299.34	379.34	577.87	708.79	774.76	1526.96	376.02	1068.78	507.82	567.12	954.42	606.45	528.76	613.21	153.62	253.1	167.88	123.71	119.56	491.42	177.83
CNAG_00994	1308	1993	1665	1754	1259	3166	2158	2052	3045	3449	2757	2566	1169	1688	1213	1672	2077	1659	970	1043	1388	1872	2571	1239	1821	2000	1625	1239	315	443	775	1018	716	1219	347	1079	780	825	1380	877	502	559	316	406	319	295	589	866	469
CNAG_00995	119883	77059	141959	85173	42070	52107	81606	86113	62373	37019	60475	35772	42994	56569	111451	75388	33013	127744	58293	66855	135803	98043	32963	111375	73847	71847	45821	67052	22895	28079	35781	61166	19948	40035	68381	81538	68316	81571	2416	2178	58099	69309	3968	1899	948	2412	6202	2498	3283
CNAG_00996	12645.9	11663.9	14984	12157	5611.55	7758.84	15028.8	15583.3	14276.7	9141.21	18786.7	15173.4	4885.67	8095.64	7685.47	9035.08	9418.09	12481.4	5527.03	6049.75	8806.16	8999.92	5542.53	9955.73	12180.8	12084	6417.8	6689.12	3271.84	3298.48	8119.58	6009.25	3587.83	5788.28	5574.32	7153.75	5275.82	5711.82	6401.63	4675.99	2416.49	4354.47	1255.63	1482.6	1189.04	1159.34	2004.56	3904.06	1870.89
CNAG_00997	1913.14	2398.14	1631.97	1550.99	507.45	772.16	2275.2	2392.72	2642.34	2075.79	2867.26	2480.56	457.33	526.36	528.53	840.92	543.91	600.64	124.97	73.25	636.84	634.08	972.47	536.27	473.2	477.97	196.2	241.88	747.16	852.52	1252.42	1291.75	307.17	356.72	889.68	1692.25	1076.18	1198.18	2386.37	1466.01	217.51	282.53	258.37	364.4	213.96	191.66	129.44	287.94	373.11
CNAG_00998	2092	2637	1700	2634	1903	2115	2701	2917	3511	1617	1927	2536	2231	3007	1610	2762	3198	2997	3269	3899	2787	3893	3363	1740	3554	3533	3442	2180	2015	2164	2016	1133	1865	1827	1789	1097	2398	2456	2656	2435	1582	1953	800	915	653	512	881	1912	964
CNAG_00999	937	1296	962	942	527	1564	1395	1318.57	1446.91	1652	1833	1603	445	798	848	1339.05	1096	1207	491	655	1164	1509	1455.06	1133.52	1266.51	1191.5	783	764	553	712	921.55	1945	692	1597	714.54	2994.83	1394.58	1631	1953	1366.59	676	802	248	379	269	196	347	536	344
CNAG_01000	3835	2836	3832	3950	3084	2878	3377	3712.43	6609.09	2937	2994	3296	2589	3036	2459	4619.95	4039	4565	2622	3568	4128	5369	4921.94	4004.48	4688.49	4424.5	4389	2951	2287	2672	2871.45	3031	2471	2824	2316.46	2395.17	3789.42	3448	4289	3584.41	1875	2595	588	641	330	434	984	1313	662
CNAG_01001	270	389	179	194	144	413	462	449	231	225	819	792	134	272	189	185	271	214	652	602	300	405	383	196	717	839	264	351	94	136	152	135	168	287	112	206	413	525	161	113	168	219	62	161	192	78	96	243	121
CNAG_01002	425.12	777.16	605.16	733.19	604	1190	861	883	1165	928	902.15	1018	522	753	274.11	243	369.38	344.1	396	410	580.2	835.3	683.54	197.16	531.24	515	348	262	801	1050	3135	4296	2903	4476	1316	1860	4206	4439	2174.4	1589.43	1169	1262	98.12	223.79	151	85	168	455	261
CNAG_01003	3829.88	4738.84	3757.84	3673.81	3326	4829	5502	5653	6953	4744	5870.85	6333	2130	3150	2513.89	4713	5214.62	3651.9	3653	4103	6155.8	8655.7	11129.5	5686.84	4634.76	4980	3746	2454	1519	1496	2409	1928	2270	3140	2374	2645	1534	1821	3825.6	2506.57	1229	1785	822.88	737.21	420	552	1288	2275	962
CNAG_01004	874	872	436	401	436	451	743	851	1360	724	2043	1782	1251	1590	1055	2248	927	787	855	1059	1662	2355	3728	1892	2964	2896	1583	973	324	342	412	855	460	665	464	694	1534	1256	2894	2587	1508	2296	549	732	327	189	370	545	655
CNAG_01005	7049	8728	7280	6362	6517	13828	10340	10358	11541	10578	14561	12882	6546	9790	4191	6975	6737	7909	4154	4687	5568	7750	5279	5020	6251	5884	5760	6179	1408	1870	2872	3495	3549	6210	2341	5483	3175	3921	3073	2223	3413	4227	1073	1120	1298	1443	1745	2531	1587
CNAG_01006	557	1104	469	767	479	1306	1055	1035	1204	1134	823	1079	545	759	635	705	996	665	869	902	682	847	1135	404	924	924	716	507	326	484	672	841	729	1265	347	1090	652	730	827	685	562	590	130	189	120	90	157	600	161
CNAG_01007	2432.54	2565.34	2021.81	1625.75	837	2050	2156	2013	2006.33	1966.32	2253.62	1585.7	918.62	1258	2884.86	2404	2456.31	3837.91	2658	2615	3264	2523.62	1292.69	2508.72	2737.57	3533	1239	1600	546	658.57	678	712	628	1181.45	718.28	1843.28	1061.74	1056.71	427.64	285.58	713	876	228	182	104	145	402	396	284
CNAG_01008	617.46	1083.66	407.19	473.25	602	1473	1049	1053	870.67	875.68	1172.38	1151.3	483.38	775	409.14	388	434.69	330.09	527	609	431	508.38	488.31	223.28	650.43	686	504	342	314	421.43	324	466	732	1239.55	343.72	881.72	324.26	373.29	777.36	597.42	483	552	33	102	56	25	131	261	50
CNAG_01009	1655	3092	1575	2908	929	2415	2376	2269	4112	3122	2193	2880	1211	2009	1807	2877	3971	2966	1989	2501	2071	3945	3797	1060	2902	2965	2691	2416	2271	2427	3618	2226	1477	2574	2296	2229	2793	2875	3687	2575	931	1476	1586	2910	5226	1950	1074	3317	2832
CNAG_01010	2866.21	3715.75	2949.14	2726.14	2535.05	5486.82	4352.91	3993.47	2843.69	2905.16	3807.77	3043.7	2214.53	2897.36	2416.62	3911.79	3714.72	3390.28	2729.95	3219.59	3487.68	4060.78	2000.47	2764.64	2808.43	2530.2	1869.63	2471.59	805.49	1059.19	1191.34	1480.58	1527.5	2762.34	1238.26	3521.66	1484.15	1906.18	1330.91	999.78	1460.57	1621.67	598.79	490.45	478.96	353.36	1321.44	1305.34	752.8
CNAG_01011	314.79	445.25	335.86	298.86	174.95	525.18	548.09	553.53	451.31	513.84	720.23	677.3	205.47	319.64	460.38	524.21	689.28	515.72	274.05	262.41	617.32	596.22	741.53	526.36	847.57	856.8	404.37	320.41	47.51	68.81	119.66	210.42	123.5	264.66	97.74	513.34	118.85	146.82	246.09	197.22	134.43	158.33	167.21	156.55	90.04	61.64	181.56	284.66	154.2
CNAG_01012	775.8	1016.38	612.12	606.68	406.81	995.4	1064.96	1016.93	1039.8	1055.83	1097.5	945.08	428.91	635.36	487.02	629.02	487.75	592.01	274.08	301.89	763.78	797.42	451.89	451.98	559.91	554.75	462.11	454.98	305.87	320.52	419.16	481.23	348.09	698.9	431.01	806.8	524.07	480.55	795.84	516.11	363.39	458.63	137.44	167.73	104.69	93.11	168.43	332.92	155.43
CNAG_01013	2000.2	2059.62	1219.88	925.32	3722.19	7738.6	2972.04	2852.07	1993.2	2112.17	8293.5	5265.92	2933.09	4726.64	4714.98	2414.98	2225.25	2459.99	4591.92	5957.11	2397.22	2052.58	1051.11	4428.02	8444.09	15137.2	5165.89	5956.02	190.13	190.48	271.84	327.77	1203.91	1994.1	392.99	517.2	578.93	682.45	744.16	468.89	919.61	1337.37	485.56	546.27	147.31	145.89	913.57	1397.08	686.57
CNAG_01014	2703	2818	1642	1724	1109	1859	2966	3217	4557	3346	3168	3420	1337	1773	8139	7291	6358	5325	8546	10266	6060	5891	3009	5367	11279	17351	4827	6296	2600	2613	1634	1093	1314	1579	1564	1504	2931	3019	4277	3832	1019	1416	2226	3374	1230	607	1772	2790	3455
CNAG_01015	2646	3650	3013	3072	2128	4088	3710	3760	4037	3327	3826	3562	1799	2675	2822	2675	3873	4592	3578	3684	4089	4811	3381	2548	3879	4711	2664	2706	4635	4512	5929	3617	3565	5154	5378	4778	4817	5704	5917	4294	3319	4659	826	1549	1895	1036	1095	2703	1449
CNAG_01016	2658	2419	3053	3536	2540	2156	2469	2771	4089	1813	1852	2113	2963	3124	2019	2285	4186	4619	4423	5099	3423	3704	3473	3719	3956	4314	3862	2656	5693	5749	6860	4344	5299	5153	6652	4061	6953	7614	6016	5370	6531	8528	800	1281	1979	1209	1117	3013	1255
CNAG_01017	1910	1809	2011	2297	1879.19	1841	1977	1925	3672	2001	1766.08	1939.09	1631	1896.12	2047	2290.11	4079	3962	3219	3661.23	2740.15	3514	3972	3361.31	3713	4084	3044.16	2492	1372.23	1621	2042.21	2084	1988	1943	1203.18	1817.17	2380	2540	2391.15	2196	1573	1865	630	751	682	709	902	1381	703
CNAG_01018	3612	5866	3243	3914	2568.81	6195	6150	6184	6180	5664	6510.92	6400.91	3017	4426.88	3241	6190.89	5229	4573	3200	3959.77	4806.85	8215	5412	2372.69	4506	4476	5014.84	5281	1463.77	1791	2518.79	2187	2000	3320	1758.82	2802.83	2144	2339	4211.85	3078	1711	2021	1199	1494	955	904	1725	3283	2486
CNAG_01019	12841	18973	23038	21380	1081	3199	15369	15318	31576	31451	17376	19098	7088	11293	17982	21347	22600	29960	15380	18304	10997	13795	35307	32706	25646	27901	9982	12903	13666	16001	16471	31793	14411	28194	13288	36869	29454	28576	50551	33219	10922	16854	1620	3466	4500	2929	659	2079	2109
CNAG_01020	2383	3145	2393	2341	2301	4563	3055	2933	2752	2822	3128	2919	2416	2959	844	621	975	1031	1276	1351	993	1128	1676	864	1326	1468	1318	623	543	646	1130	1784	1448	2190	913	1819	816	948	1297	991	1161	1265	181	223	266	172	463	1167	221
CNAG_01021	1950	3086	1736	1955	1755	3738	4717	4516	5028	4061	2883	2844	1732	2361	1193	2746	1786	1458	1099	1385	2469	3486	2995	1325	1963	1847	1878	1417	440	426	571	517	682	1150	571	651	853	792	1532	999	512	629	347	299	107	230	702	825	452
CNAG_01022	1775	2152	1414	1189	1384	3111	2610	2398	1042	1041	2644	2150	1301	1734	1955	1467	998	2000	2665	2403	2244	1866	955	1497	2257	2506	976	1495	659	692	680	541	929	1881	998	1769	954	1088	428	299	1603	2156	264	212	98	126	306	386	276
CNAG_01023	1454.6	2329.51	2027.43	2212.2	699.63	1238.21	1597.16	1692.07	2291.91	1974.45	1257.07	1565.14	1311.98	1340.69	991.95	1492.34	910.72	1697.64	1200.62	1464.45	2523.22	4485.62	4770.14	1934.02	1673.38	1874.35	1859.89	885.04	967.17	1058.48	2234.89	2757.71	921.99	1154.63	2813.96	1749.97	676.86	630.38	3114.22	2441.69	554.5	1318.72	511.96	833.98	857.33	535.29	704.28	1682.06	1048.41
CNAG_01024	1813.4	2629.49	1764.57	1761.8	1560.37	3632.79	2454.84	2377.93	2637.09	2390.55	2732.93	2576.86	1253.02	1956.31	1120.05	2311.66	1974.28	1940.36	1441.38	1704.55	2082.78	2883.38	2202.86	1313.98	2454.62	2297.65	1651.11	989.96	1281.83	1426.52	1774.11	1584.29	1569.01	2613.37	1384.04	1956.03	1599.14	1637.62	3467.78	2513.31	1077.5	1495.28	517.04	698.02	437.67	301.71	737.72	1438.94	717.59
CNAG_01025	2022.92	2128.86	1697.81	1843.78	838.03	1009.49	1669.22	1854.58	1906.89	1369	2075.91	1922.13	875.57	1197	2041.72	2364.2	1842.67	3283.04	1084.96	1486.68	2916.57	3923.62	2475.3	2273.66	3311.46	3462.63	1462	1522.65	2463	2464.45	2206.71	2740.53	1705.84	2075.36	2007.36	2888.33	3109.27	3161.01	3744.59	2995.05	1735.77	2833.92	749.47	1146.34	701	431	572	1439.78	1143.1
CNAG_01026	2129.08	2368.14	1955.19	1866.22	1151.97	1545.51	1982.78	2055.42	3159.11	1807	2204.09	2186.87	1183.43	1596	1181.28	868.8	1360.33	1546.96	852.04	1028.32	1193.43	1379.38	1448.7	1234.34	1826.54	1942.37	1447	1188.35	1817	2091.55	2454.29	4026.47	2680.16	3674.64	3214.64	5593.67	2928.73	3083.99	5161.41	4205.95	1788.23	2332.08	400.53	1038.66	449	245	523	1464.22	728.9
CNAG_01027	9867	9190	8665	7913	6724	8423	10611	10680	13973	7781	11398	11230	4202	6579	3886	3138	4457	5918	3563	3719	4421	4013	3179	4727	4426	4417	2667	3050	5061	6024	7819	10167	5192	8247	6303	8908	8683	9370	10367	8575	5993	6653	360	733	432	264	526	902	540
CNAG_01028	566	524	544	482	449	748	575	505	412	508	656	428	419	445	410	282	411	441	432	392	367	348	512	458	487	541	428	306	52	73	117	185	157	223	48	250	122	126	193	124	129	108	93	118	51	83	126	215	86
CNAG_01029	1041	1299	1177	1018	187	448	1414	1320	626	903	614	411	460	662	1737	2382	1642	2093	1087	1221	2101	2745	1380	1410	1893	1911	947	1127	517	601	645	729	475	821	537	1214	943	924	1236	836	635	664	444	256	87	267	431	550	413
CNAG_01030	125	356	170	292	150	469	351	321	436	445	217	349	216	293	203	294	385	334	346	433	243	395	484	122	375	380	451	416	127	159	303	385	155	285	201	406	193	219	333	244	103	147	223	327	227	173	225	629	304
CNAG_01031	48891	23665	43538	21532	9907	14808	23598	23143	15304	14006	23480	10547	7798	12053	51285	24667	10084	52384	14387	18435	60792	29999	8283	57636	35779	37849	16310	14644	4112	4866	3166	5496	4260	10320	8693	17578	7801	9387	1316	919	8248	12704	1450	457	121	449	1957	831	854
CNAG_01032	585.94	461.15	674.87	613.31	246.02	268.26	492.64	584.84	958.31	514.4	542.76	556.37	495.11	751.45	601.13	789.37	642.95	1021.64	746.99	919.23	1151.74	1179.89	974.64	1579.43	1594.49	1617.91	444.02	370.74	368.83	438.4	275.96	294.38	256.41	342.82	343.27	472.5	806.98	902.82	742.31	609.68	382.76	476.66	189.32	193.94	152.06	119.57	123.11	239.18	190.3
CNAG_01033	459.06	709.85	459.13	458.69	341.98	783.74	740.36	712.16	738.69	836.6	1036.24	884.63	658.89	782.55	469.87	714.63	718.05	465.36	385.01	432.77	518.26	790.11	710.36	511.57	712.51	771.09	629.98	635.26	167.17	205.6	216.04	251.62	185.59	314.18	178.73	373.5	292.02	320.18	431.69	283.32	292.24	318.34	157.68	203.06	96.94	121.43	127.89	149.82	187.7
CNAG_01034	228	428	209	227	141	382	364	371	312	362	555	557	179	251	338	236	344	243	371	361	441	461	248	145	456	677	346	350	12	23	19	9	32	27	23	25	11	15	27	14	14	17	133	257	139	67	106	244	245
CNAG_01035	3195.8	4842.77	3258.74	3093.82	2837.13	7895.14	4326.03	4185.02	4963.64	5720.08	6203.96	5278.06	2548.36	3920.57	2719.17	3141.85	2579.04	2959.59	1695.66	2022.44	2785.61	3265.34	3143.13	2385.78	3320.21	3234.73	2434.29	2178.52	1280.54	1513.3	2258.13	2252.48	2223.24	4099.77	1423.51	2977.25	2226.87	2258.92	2821.09	1920.78	1740.31	2147.99	504	661	417	342.86	1134.88	2122.89	796
CNAG_01036	758.2	1092.23	887.26	802.18	826.87	1811.86	1225.97	1095.98	1161.36	1149.92	1677.04	1357.94	1014.64	1481.43	752.83	554.15	647.96	803.41	628.34	611.56	816.39	781.66	697.87	642.22	867.79	917.27	698.71	715.48	399.46	489.7	659.87	829.52	787.76	1429.23	493.49	1150.75	926.13	881.08	881.91	569.22	960.69	1137.01	67	100	67	61.14	157.12	283.11	63
CNAG_01037	854.9	1330.69	835.21	898.76	760.45	1708.67	1316.99	1297.27	1361.32	1309.09	1197.15	1356.91	707.7	1036.21	1226.83	1186.3	1548.61	1346.22	1139.93	1205.32	1409.96	1522.71	1279.27	840.71	1461.01	1605.36	947.46	1083.9	464.2	539.87	633.53	855.73	571.89	982.18	507.55	1170.05	793.4	871.75	1083.13	794.32	570.24	619.01	186.74	221.5	199.06	150.37	246.49	355.3	183.6
CNAG_01038	1109.1	1812.31	1013.79	1281.24	1009.55	1879.33	1725.01	1757.73	1660.68	1643.91	1718.85	1932.09	949.3	1304.79	764.17	1261.7	1093.39	1033.78	1101.07	1126.68	1209.04	1412.29	1551.73	1060.29	1307.99	1344.64	1268.54	1027.1	460.8	528.13	856.47	937.27	795.11	1285.82	497.45	1331.95	911.6	1005.25	1132.87	945.68	664.76	744.99	266.26	343.5	274.94	190.63	369.51	984.7	371.4
CNAG_01039	6122	6786	5364	5763	6521	7319	7517	7631	8094	5313	6769	7128	6772	8221	4113	5984	4907	6318	6783	7400	6644	7364	6109	5712	6404	6619	7195	6771	3483	4197	4783	4421	7630	9297	3792	5478	5785	5941	6556	5411	8030	9986	986	1401	1126	824	1993	4764	1289
CNAG_01040	130	170	101	100	126	171	193	196	165	183	439	293	73	96	349	317	339	500	667	718	411	531	384	277	721	875	560	796	204	265	88	138	129	282	132	451	209	220	797	623	107	110	1219	2957	5520	1826	6801	22659	1996
CNAG_01041	235	419	70	98	173	568	398	347	88	80	320	345	200	288	312	260	106	132	284	250	338	365	154	62	367	352	333	339	59	89	9	12	74	126	64	294	14	8	116	91	69	63	59	108	228	113	142	459	80
CNAG_01042	74	158	33	39	30	129	196	165	63	63	147	157	31	78	73	77	64	30	43	38	94	111	57	30	73	90	37	36	17	22	3	6	6	7	11	45	4	5	34	16	3	0	16	36	11	8	10	39	18
CNAG_01043	50389	55638	49505	39013	25995	58832	61672	59178	30532	27776	56727	43229	23478	39964	43121	29089	12739	36443	18198	18502	47594	36705	19129	35941	25871	28826	9318	13138	13632	16146	15853	17724	19311	35456	18984	34342	16151	21232	10223	7033	18195	22770	1085	1254	707	699	1908	2496	1865
CNAG_01044	21717	22071	31946	26508	19270	30830	22235	23462	31977	22351	17275	14075	16195	27348	14120	9272	8171	15854	18922	17341	11798	9342	4671	9441	7118	8835	7355	8905	29375	31751	34094	17135	26035	40840	23268	19629	34377	40677	16105	10271	26318	34442	200	681	853	369	499	1791	502
CNAG_01045	2745	3513	2488	2493	2422	4321	4244	4428	4847	4090	4186	4083	2283	3264	1891	3564	2495	2019	1732	1955	3031	4175	2994	1849	2736	2725	2522	2054	1057	1138	1209	1626	1566	2328	1337	2424	1851	1888	2671	1990	1249	1545	527	463	231	307	1006	1216	588
CNAG_01046	2950.08	4236.69	2588.62	2525.2	2190.25	5720.5	4177.45	3931.85	4441.78	4961.06	4222.74	3691.37	2229.56	3033.36	1565.21	2307.32	2281.4	1943.86	2308.59	2551.79	2049.59	2513.33	1934.02	1611.35	2173.11	2007.29	1721.5	1387.65	337.78	447.62	642.85	1030.29	763.92	1347.54	351.04	1430.32	784.74	812.68	1345.61	998.73	607.97	562.02	254.14	300.1	236.33	238.39	442.27	650.32	360.91
CNAG_01047	22335.9	17693.3	19533.4	8024.8	15065.8	35511.5	21761.5	19663.2	13284.2	13233.9	23419.3	14479.6	11317.4	16781.6	19678.8	14295.7	1999.6	13724.1	9191.41	10690.2	22468.4	14612.7	7698.98	18667.7	13331.9	11602.7	4368.5	7187.35	2207.22	4129.38	2639.15	2568.71	4086.08	10108.5	3460.96	8983.68	23368.3	25042.3	1849.39	1064.27	8889.03	6657.98	230.86	195.9	15.67	57.61	676.73	263.68	647.09
CNAG_01048	564	594	1254	1178	169	225	546	561	2132	1184	1177	1066	452	843	1196	580	1703	1684	311	344	762	915	1919	1073	1747	2653	1247	1068	325	388	450	184	70	150	237	191	786	1009	245	211	276	433	687	951	1428	793	394	850	553
CNAG_01049	568.66	785.11	717.1	674.67	318	762	997.68	953.83	1432.58	1305.23	1115.67	1042.19	235	410	541.89	1273.17	1315.21	729.01	266	270	781.44	1489.17	1377.36	467	641.07	635.82	509	515	60	99	126.22	143	116	144	67	209.21	156.22	138	278.47	199	77	57	420.82	412.65	219	306.84	335	571	540
CNAG_01050	974.34	1579.89	885.9	1071.33	732	1722	1477.32	1430.17	1890.42	1837.77	1857.33	1865.81	765	1052	1044.11	847.83	1064.79	1191.99	1078	997	1005.56	974.83	1627.64	1234	1888.93	2334.18	601	402	1000	1161	1480.78	2036	1287	2048	1167	2664.79	1825.78	2001	3046.53	2365	1128	1266	136.18	289.35	219	88.16	258	853	259
CNAG_01051	1182	1224	1363	1609	1275	1582	1013	1096	2132	1164	1313	1569	881	1103	671	1650	2499	1359	1225	1421	1179	1765	2724	1292	1930	1740	2348	929	519	619	1719	1613	1210	1343	940	1266	1005	1047	1302	1190	471	859	485	524	171	232	1259	2005	625
CNAG_01052	47172.8	21863.5	57276.5	21948.9	11007.3	19655.6	19635.1	18857.4	13475	11861.2	19655	8417.3	15478.5	18981.7	94422.9	65683.7	46004.2	135063	36626.4	46714.7	97025.7	64891.4	23093.2	127387	50451.6	47136.2	35433.5	57151.4	3109	4801.87	5239.73	19455	5263.47	11204.7	8981.94	28487.9	25322.8	27577	784.1	624.17	20668.7	21913.7	6911.49	3577.5	595.62	2029.64	16971.7	5144.69	5764.52
CNAG_01053	2856.22	2622.52	2607.48	3095.08	2285.7	2218.36	2603.93	2783.61	4846	2201.84	2173.99	2530.7	2228.53	2608.3	2178.09	3499.33	3163.76	3139.31	2511.6	3042.29	2995.28	4080.57	3936.76	2401.16	3553.43	3647.82	3152.5	2125.58	1739	1994.13	2189.27	2345	2197.53	2341.29	1494.06	1703.13	2745.15	2662.03	2985.9	2650.83	1787.31	2551.29	678.51	657.5	385.38	433.36	1121.26	1582.31	656.48
CNAG_01054	991.7	1512.53	952.55	1059.22	643.37	1434.67	1538.27	1521.02	1636.73	1462.59	1637.81	1688.02	535.6	877.64	662.24	1170.95	1159.22	966.06	472.28	529	872.38	1382.28	1133.94	461.61	1110.2	1062.44	729.84	594.6	245.17	321.73	455.46	599.09	331.1	619.24	314	658.64	545.2	517.69	858.01	614.97	269.73	286.21	190.22	199	121.29	189	136.36	265.32	208.29
CNAG_01055	4419.3	5998.47	4356.45	4212.78	1913.63	4971.33	7947.73	7777.98	8750.27	7081.41	7811.19	7307.98	2174.4	3266.36	3596.76	15205	7323.78	4677.94	2127.72	2506	11790.6	16712.7	22575.1	9846.39	7779.8	7208.56	7895.16	5940.4	2169.83	2511.27	4445.54	3781.91	1531.9	2403.76	2753	4239.36	3836.8	3044.31	10437	6753.03	1473.27	1824.79	1205.78	1483	1242.71	1118	1764.64	2454.68	2133.71
CNAG_01056	16	39	75	44	17	19	24	36	66	50	51	24	123	158	24	40	17	47	31	34	63	93	167	199	133	137	320	297	1	1	1	2	3	4	2	10	1	3	1	3	15	18	6	10	7	4	29	43	9
CNAG_01057	821	1430	748	968	820	1763	1217	1271	1817	1676	1515	1602	976	1349	918	1402	1427	1131	1184	1231	1053	1475	1797	762	1666	1809	1986	1676	377	522	733	884	745	1241	390	1079	933	968	1310	856	467	632	295	452	226	263	531	1022	448
CNAG_01058	591	925	562	624	618	1484	1141	995	1009	1172	1236	1088	604	722	438	836	798	525	499	632	680	948	889	426	710	801	681	603	72	90	213	276	268	412	98	379	199	240	351	302	153	193	181	186	110	150	352	492	250
CNAG_01059	2180	2723	2852	2283	1326	2783	2647	2541	2397	2101	3252	2651	944	1580	2581	2285	1748	2970	1116	1193	2712	2576	1364	1513	2758	2787	1599	1705	2102	2194	2469	3023	1658	3196	2509	5322	2208	2637	2011	1449	1484	1850	220	431	366	255	278	420	276
CNAG_01060	3604.67	5134.37	3662.85	3543.32	3052.29	7317.15	5098.02	5106.04	6070.56	6286.53	6224.07	5652.28	3084.85	4090.3	3511.98	5146.79	4470.83	4316.97	1891.92	2534.93	3912.84	5291.59	4151.18	3259.92	4333.74	4504.68	3549.02	3285.85	890.65	1081.2	1855.7	2374.41	1252.06	2104.78	1158.82	2195.22	1588.84	1563.82	3886.76	2458.38	809.06	985.63	460.8	623.58	426.65	354.71	1062.96	1580.86	967.76
CNAG_01061	895.33	1399.63	374.15	536.68	231.71	498.85	1065.98	994.96	3316.44	1315.47	554.93	789.72	421.15	721.7	72.02	176.21	149.17	99.03	59.08	55.07	122.16	273.41	541.82	166.08	231.26	216.32	272.98	139.15	229.35	314.8	289.3	208.59	235.94	418.22	200.18	384.78	502.16	426.18	484.24	461.62	310.94	278.37	86.2	79.42	86.35	58.29	64.04	75.14	128.24
CNAG_01062	2305	2464	2074	2248	1931	2780	2830	2942	3997	2655	2814	2725	1784	2322	1424	2827	2134	2135	1635	2020	2680	3646	3379	2568	2437	2711	2137	1908	1962	2082	2748	2114	2833	3507	2464	2315	2907	3143	3177	2514	2218	3033	568	538	322	495	1178	1581	828
CNAG_01063	8121	6638	8373	9424	5446	3758	7820	8535	12983	5710	6479	6587	4964	4973	4380	5602	5710	6294	4295	4957	5598	6469	6416	6289	6545	6766	4374	3000	10172	10700	12503	14225	6907	6496	10351	11989	14125	14649	17328	15076	6777	7882	500	799	741	668	1067	2110	795
CNAG_01064	216.51	469.31	79.85	90.03	70.19	261	655.74	596.88	476.13	443.54	624.43	721.98	72.71	123.43	182.27	263.6	93.94	79	206.32	155.24	302.78	376.73	387.81	103.54	326.94	321.11	106.7	87.75	96.72	135.22	19.32	39.69	117.98	241.27	148.58	415.68	119.89	137.67	502.2	271.76	89.54	110.03	51.95	76.12	63.18	22.94	93.54	172.12	91.73
CNAG_01065	584.49	864.69	594.15	541.97	720.81	2016	1088.26	1077.12	1667.87	1790.46	956.57	897.02	558.29	912.57	332.73	377.4	526.06	309	336.68	406.76	380.22	465.27	884.19	651.46	223.06	240.89	417.3	326.25	848.28	933.78	1130.68	1738.31	872.02	1626.73	894.42	2709.32	1648.11	1845.33	642.8	539.24	680.46	805.97	86.05	220.88	163.82	99.06	182.46	139.88	137.27
CNAG_01069	2065.34	3087.88	2134.24	2557.11	1245.51	2340.32	3482.22	3223.57	4528.94	4190.85	3105.66	2919.71	1361.35	1971.12	885.01	1184.59	1940.35	1753.82	803.69	842.81	1502.16	1901.82	1983.97	1275.36	1498.66	1651.7	1484.27	778.88	1139.73	1404.97	2679.63	4696.59	1351.74	2493.97	792.29	3325.42	4004.77	3901.03	4965.74	3734.06	971.07	1209.55	340.21	623.14	591.79	396.21	280.01	765.64	451.31
CNAG_01070	62	104	197	256	436	1037	71	49	399	371	256	214	385	711	233	66	449	565	1810	1879	162	236	601	122	340	684	532	497	9	19	25	45	297	467	5	24	65	62	30	27	232	207	57	105	212	122	175	424	58
CNAG_01071	2024	2800	1734	2007	1582	3074	2173	2275	2652	2200	2898	2794	1445	2244	1821	1412	1981	2475	1522	1602	1751	1853	1776	1070	2195	2594	1655	1252	1677	1948	1987	2825	1730	2969	1293	2737	2126	1972	3224	2312	1465	1915	208	314	302	155	365	769	326
CNAG_01072	402.69	631.54	372.21	428.34	433.42	764.71	616.05	675.34	750.64	661.26	614.02	633.97	349.62	655.43	352.36	338.53	443.89	530.25	343.34	354.75	517.4	458.28	634.26	389.53	487.82	603.9	442.37	314.69	222.57	296.29	388.59	639.03	473	802.48	259.26	792.01	464.2	448.31	952.07	662.63	367.56	419.21	58.57	93	84	50	118.44	445.54	120
CNAG_01073	883.31	1454.46	711.79	948.66	655.58	1631.29	1513.95	1503.66	1759.36	1521.74	1350.98	1430.03	875.38	1314.57	763.64	664.47	811.11	936.75	725.66	733.25	996.6	1052.72	952.74	704.47	1021.18	1151.1	948.63	664.31	618.43	797.71	925.41	1741.97	1201	2187.52	859.74	2416.99	1206.8	1020.69	2491.93	1785.37	1048.44	1224.79	49.43	94	64	26	170.56	424.46	109
CNAG_01074	36	66	36	45	20	56	68	76	248	264	433	381	9	26	107	74	139	165	111	143	133	131	535	364	345	423	83	60	55	65	76	189	39	65	79	265	639	556	1147	770	9	17	19	36	62	26	25	80	23
CNAG_01075	24	43	74	77	33	61	52	56	398	339	107	138	35	51	18	13	44	31	24	27	23	39	90	54	56	63	63	45	410	479	1684	5386	581	761	294	2552	4686	3635	5784	3738	894	634	24	132	344	56	61	71	72
CNAG_01076	122	223	387	535	324	947	370	407	1055	1031	293	345	440	568	105	30	538	562	525	554	175	173	590	452	248	371	655	763	46	71	277	294	368	581	76	169	247	265	196	135	241	320	40	130	557	378	203	698	118
CNAG_01077	83	118	357	365	12	45	80	83	923	984	367	321	15	23	42	31	243	238	2	4	71	82	522	274	186	221	6	3	19	17	129	232	15	40	18	68	239	211	136	108	6	13	1	2	12	14	7	9	9
CNAG_01078	457	1038	1011	1163	424	1229	937	989	4694	4102	808	853	452	765	132	94	362	189	232	280	113	149	347	129	269	303	237	175	229	314	490	1428	346	689	166	657	1664	1245	902	617	282	299	14	45	58	12	110	234	27
CNAG_01079	48	136	53	69	68	149	177	188	186	216	168	173	50	69	77	37	74	41	59	74	61	94	126	68	149	223	71	28	19	52	59	89	98	174	59	190	60	79	221	145	78	50	24	37	32	15	46	127	39
CNAG_01080	354	651	374	437	690	2011	551	518	1052	1298	1307	1264	917	1320	372	271	442	428	1405	1438	373	478	947	392	678	809	1677	1654	470	526	451	465	1832	2843	491	858	1795	1860	1896	1312	1622	1850	144	325	196	88	490	1801	199
CNAG_01081	704	767	1479	1120	286	788	904	861	1525	1754	1595	1237	240	434	1771	999	1954	4199	276	313	1555	1461	586	1720	2092	2546	288	255	638	813	727	533	214	437	510	942	1334	1605	221	171	156	163	584	725	3162	1850	67	156	655
CNAG_01082	6163	6807	4327	4715	5208	7484	8995	9448	5515	3444	3961	3983	4529	5639	4428	5165	5409	6491	6064	7577	8581	7383	4150	5584	6746	7472	3558	3429	10444	11542	8918	6314	17197	20078	13566	13080	8912	9584	11727	10079	11944	15077	226	349	157	101	559	919	437
CNAG_01083	5120	6754	5394	4960	3287	7539	6250	6026	6399	6629	9301	7692	2733	3954	5257	5728	4685	6120	3009	3413	5469	5757	5592	5408	6519	6468	3700	3540	1943	2555	4229	4436	2917	5122	2167	5264	4751	5046	4513	3263	2347	2917	944	1169	623	649	1876	3547	1489
CNAG_01084	420	590	395	429	391	812	637	703	850	679	679	750	346	459	588	1136	1018	869	826	845	722	1582	765	429	857	1027	642	921	537	608	765	433	726	993	660	653	630	810	758	515	469	619	378	636	437	285	392	1104	593
CNAG_01085	606	1094	674	849	417	975	852	938	1208	1287	990	1007	428	615	374	167	534	379	303	350	285	295	574	172	537	584	400	225	188	258	617	892	392	720	161	408	411	509	382	305	349	353	39	163	127	36	58	365	90
CNAG_01086	459	937	434	706	297	788	731	752	930	953	747	879	379	505	489	185	637	636	444	440	367	348	858	377	781	1015	381	192	635	815	1310	1834	723	1208	632	2359	905	955	1413	1082	604	621	78	291	234	50	96	674	174
CNAG_01087	6425	7275	6185	6035	4661	6729	4785	4863	8022	7004	6402	5370	3522	4969	4459	2009	4761	5688	12299	13533	4506	3907	7976	7090	7282	11592	4640	3954	7846	9046	9928	9541	8693	12084	5713	8488	7963	8329	8664	6881	7043	9042	1351	3396	2043	959	4836	9690	2612
CNAG_01088	1555	2032	2052	1920	464	907.1	1641	1717.23	3960	3043.52	2751.21	2720.23	1280	1805	1084	1466	1504	2033	689	874	1504	1960.34	2122	1225	2133	2463	1708	1366	2296	2185	1819	1945	754	1250	1472	2148	2696	2862	4609	3214	1519	2021	540	836	763	494	666	1168	711
CNAG_01089	1207	1779	1287	1168	1503	3092.9	2085	2094.77	2794	3235.48	3830.79	3289.77	1389	2227	704	992	863	848	1046	1284	1031	1379.66	1148	791	1127	1346	1144	808	598	602	735	485	986	1532	482	840	743	802	1036	679	685	849	264	384	213	190	309	906	336
CNAG_01090	10322	7957	12120	5912	2333	4900	15599	13815	4719	4420	15183	8682	1855	3057	12643	7118	3671	8475	1140	731	11348	7728	2681	7325	9513	11678	1593	2074	332	478	674	161	187	376	1641	989	723	1095	344	281	275	333	701	506	191	191	141	135	858
CNAG_01091	5301	5812	4827	5075	4997	6175	7627	7723	9431	6380	7440	7678	4351	5559	3653	7116	4997	4022	3330	3901	5617	7620	6308	3875	5691	5497	5141	3663	2745	3161	4717	5629	3874	5494	3673	6617	5644	5149	10262	7855	3380	4499	626	727	278	365	1202	2212	1025
CNAG_01092	1597	2309	1429	1380	1621	3444	2758	2777	2539	2754	3050	2560	1117	1849	499	1404	998	685	990	1116	1088	1552	1306	739	1072	1002	1287	1019	356	464	509	708	704	1317	427	1024	625	593	1257	772	460	572	176	235	101	104	325	681	296
CNAG_01093	766	1148	879	883	744	1724	1169	1081	1294	1554	1504	1281	683	876	717	662	762	896	802	831	669	825	741	598	753	975	728	730	240	322	389	430	556	793	223	522	451	491	603	395	421	453	236	352	319	286	302	587	250
CNAG_01094	722	1386	891	997	775	1964	1494	1479	1839	2171	1839	1718	753	1042	1482	2169	1997	1701	1318	1383	1471	2516	1547	940	1671	1847	1052	1462	199	331	529	541	495	795	245	705	476	600	804	530	404	355	549	839	464	433	619	1195	872
CNAG_01095	2126	2259	1919	1473	1718	3696	2578	2513	2298	2598	3592	2594	1581	2217	2336	2240	1560	2236	1689	1793	2249	2265	1431	2397	2379	2542	1455	1812	704	967	854	859	1178	2218	804	1590	1760	1956	1087	795	1042	1174	369	379	346	291	645	933	454
CNAG_01096	642.43	969.15	528.77	572	512.15	1412.19	1165.61	1096.66	1176.72	1218.01	1279.16	1132.6	449.91	775.23	351.5	529.04	540.6	290.57	396.48	424.98	471.56	563.57	525.5	243.73	538.36	635.98	377.53	280.5	197.84	251.6	307.3	325.54	374.38	713.13	184.01	514.12	468.29	421.81	709.22	426.84	240.02	249.71	53.69	55.51	16.48	28	102.71	82.42	61.45
CNAG_01097	3880.57	4903.85	4076.23	3698	2621.85	6308.81	5314.39	5161.34	5036.28	5318.99	6659.84	5141.4	2600.09	3889.77	3456.5	2921.96	2671.4	3873.43	2505.52	2820.02	3079.44	3128.43	2257.5	3017.27	3288.64	3719.02	1871.47	2353.5	2781.16	3608.4	4676.7	6310.46	3603.62	6996.87	3859.99	9777.88	6908.71	8505.19	5005.78	3685.16	4626.98	4991.29	349.31	551.49	445.52	376	487.29	880.58	477.55
CNAG_01098	710	1296	679	855	644	1786	1442	1405	1599	1443	1173	1447	733	972	1049	3465	2456	978	1106	1748	1510	3946	2312	579	1390	1350	1801	2031	260	373	375	513	381	738	208	562	408	406	923	597	260	256	752	528	239	417	1112	959	746
CNAG_01099	2019	2810	1814	2067	1671	2942	3085	3170	3408	2880	2626	2858	1709	2397	1385	2475	2506	1877	1863	2170	2136	3111	2422	1141	2233	2263	2349	2005	975	1205	1405	1484	1240	1978	1002	1610	1565	1711	2115	1604	1103	1298	470	527	377	456	780	1218	640
CNAG_01100	1621	1896	1157	1625	1166	1313	1697	1966	2448	1267	1159	1430	1282	1644	1960	1983	2000	1825	2095	2311	2142	2600	2004	1024	2089	2365	2375	1952	1505	1677	1610	1133	1558	1403	1530	1319	1745	1845	1707	1526	1336	1486	362	525	415	344	459	1146	485
CNAG_01101	497	427	549	474	371	409	331	352	716	497	697	546	277	291	365	928	996	799	425	578	985	1476	2040	767	959	925	1202	625	88	115	278	647	648	610	120	318	267	264	429	406	181	309	541	624	358	416	1066	1768	631
CNAG_01102	70275	47292	97115	44630	27814	56206	45034	42763	34135	29244	52116	26781	23408	38755	92144	44652	19058	113066	31353	34543	94259	49839	14718	100350	58408	58949	19520	37176	4379	6717	5531	9733	6703	17519	8676	23069	16902	22558	1277	776	15024	18066	1673	526	158	795	2253	695	1045
CNAG_01103	600	1020	580	674	535	1461	1036	1042	1147	1260	1321	1218	511	673	633	873	840	709	575	623	648	1007	835	419	955	891	732	662	120	227	282	359	299	622	141	487	322	375	721	453	247	268	174	183	126	102	241	483	216
CNAG_01104	407	729	356	392	477	1395	940	835	972	1074	1041	971	379	578	364	1168	849	285	419	597	500	1233	844	208	576	577	694	605	72	98	255	268	200	427	128	374	258	298	518	336	127	132	215	153	41	99	340	314	204
CNAG_01105	227	266	512	648	178	215	205	283	573	220	187	306	308	267	106	482	932	424	204	238	634	895	1531	497	501	454	847	145	537	547	2158	848	1073	765	1578	554	515	518	1088	973	366	1208	344	487	143	85	806	1787	461
CNAG_01106	8493	8990	9026	8271	6693	8703	10502	10888	13075	9105	10396	9551	5793	7967	7003	7879	5682	7264	4923	5613	8324	8956	7134	6985	8082	8041	5183	4740	5926	6611	9112	11157	6878	10358	9397	13602	8911	9682	11950	9421	5803	8786	667	939	573	533	1502	2830	1051
CNAG_01107	1427	2156	1554	1592	1132	2610	2201	2371	2767	2537	1941	1815	1177	1737	1146	1555	857	1124	665	707	1428	1804	1651	812	1578	1581	1421	1113	666	788	1491	1923	845	1624	726	2027	1191	1174	1917	1262	750	976	186	306	269	200	330	979	332
CNAG_01108	1174	1219	1602	1810	1898	2290	1620	1674	3957	2431	1800	1721	1596	1909	291	604	676	661	731	910	819	854	2418	922	939	974	863	646	4885	5589	8520	13978	7097	9531	5260	10115	10519	10277	14432	12776	5860	6470	114	270	127	68	307	737	259
CNAG_01109	1898.29	2964.52	1640.35	2012.78	1387.62	3164.59	2503.7	2844.07	3775.47	3087.65	2721.83	2936	1372.64	2084	1762.55	2291.33	3282.8	1882.73	1986.56	2059	1817.61	2773.21	2498.6	1016.47	2892.47	3323.13	2328	2135	2942	2951.94	3597.84	2394.53	2475	3866	2738.97	3210.31	2876.58	2985.86	2981.66	2064.53	1760	2398	809	1279.87	968	617	1471.86	2684	1224.42
CNAG_01110	539.71	830.48	623.65	637.22	646.38	1683.41	945.3	904.93	1389.53	1530.35	1273.17	1124	588.36	858	391.45	561.67	704.2	492.27	427.44	427	417.39	575.79	791.4	278.53	747.53	664.87	491	502	100	150.06	237.16	243.47	377	701	71.03	319.69	358.42	379.14	399.34	297.47	324	287	121	142.13	102	76	179.14	293	156.58
CNAG_01111	2193	3376	2188	2181	1689	4401.29	3728	3659.26	4159	4466	4356	3946	1591	2513	1139	2669	2031	1489	1107	1361.26	1584	2608	2160	975	1843.23	1791.23	1702	1471	458	551	754	1133	973	1629	445	1164	958	914	2046	1400	599	781	321	283	139	212	732	912	417
CNAG_01112	16688	20920	12344	11199	6874	15118.7	15865	14986.7	15349	14679	16050	12321	7171	9664	9532	10484	6079	9593	4573	5516.74	9190	9426	6706	6775	8841.77	8695.77	4979	5161	5901	7547	7139	8065	5905	11614	6572	13764	6797	8584	3758	2621	6653	7377	594	767	243	301	1504	1873	738
CNAG_01113	509	1099	490	690	695	1849	1462	1517	1373	1559	1181	1301	808	1094	371	806	782	352	528	510	464	881	951	225	688	537	564	489	343	437	504	581	576	944	444	769	547	573	1043	613	493	458	74	123	42	47	155	284	147
CNAG_01114	655	1032	711	717	488	797	1105	997	1184	1184	1349	1156	398	495	448	484	552	387	278	271	491	602	598	327	577	651	385	345	197	235	269	406	294	422	283	597	325	350	495	337	198	273	83	130	61	51	138	227	123
CNAG_01115	9775.1	4712.43	10130.6	9585.16	9910.27	4118.48	6060.81	6841.46	13013.7	3670.55	4696.59	4428.7	8868.71	7412.75	9053.37	12388.6	11531.1	13570.4	18008.5	19937.7	10000.2	13278.7	9663.85	14043.7	12802.6	12367.2	10002.1	11561.1	9392.52	10175.6	8876.34	3512.33	9491.06	5397.09	8281.09	3479.97	10232.7	11822	6472.42	7742.55	9975.94	12013.8	779.31	778.16	578.2	700.37	1220.69	1770.53	945.81
CNAG_01116	325.98	477.89	482.49	492.98	190.73	550.73	425.39	396.74	749.9	802.24	775.35	764.09	177.31	290.34	342.76	311.45	323.12	469.98	370.58	351.44	409.97	555.55	570.56	421.94	648.24	790.92	605.92	567.99	5634.65	7711.43	8851.47	10423.6	6817.34	11279	4142.09	13650.4	8173.03	9111.43	10218.2	7446.45	7468.82	7122.53	408.09	1476.4	1401.13	253.96	563.4	2231.36	914.39
CNAG_01117	86106.9	44782.7	135496	108407	118030	42524.8	73770.8	84628.8	100759	26220.2	69183.1	65729.2	61398	47827.9	93005.9	132621	81809.8	90321.6	86951.9	95509.8	117547	182928	81157.6	57306.4	75945.1	79806.8	114031	122786	76094.8	81840.9	57067.2	13942	53245.6	34791.9	79010.8	14703.7	43179.3	49674.6	43171.4	37740	43264.2	63467.6	36187.6	38846.4	28537.7	26825.7	46467.9	79885.1	49512.8
CNAG_01118	54	98	50	36	56	112	229	206	328	253	253	276	45	66	46	71	93	58	84	143	81	112	310	171	409	482	54	42	15	22	35	203	25	65	25	192	76	101	425	327	13	17	13	19	51	45	33	76	28
CNAG_01119	10560	14174	15664	10558	24200	43442	21826	22012	19399	15499	47145	58361	12980	21132	1020	1392	1038	713	1545	1597	2867	4101	1516	944	1115	1530	1311	1525	8135	9516	21910	21854	4907	7629	12297	11482	8928	12786	35827	24255	3267	6045	187	277	273	289	354	685	469
CNAG_01120	11318	18023	9086	10721	7562	17959	15236	15554	17181	17746	21538	19647	7683	11492	8259	13694	9643	7905	4707	6275	10850	14870	11476	6980	9995	10959	10506	6954	4915	5272	5594	6771	5387	9845	4491	6498	6806	6317	13834	9402	3949	5761	766	1289	924	641	1372	3751	1599
CNAG_01121	493	801	696	542	168	380	717	738	2293	2354	896	816	166	299	1008	482	1304	807	1194	1172	604	628	411	328	1826	3541	210	253	249	307	246	158	356	807	306	530	280	409	304	197	356	565	231	392	273	125	138	297	351
CNAG_01122	11	15	1	7	10	28	9	15	19	11	13	16	9	14	26	57	70	24	78	85	39	56	66	22	46	54	42	39	0	0	0	6	5	3	1	13	4	2	21	9	2	1	45	36	16	15	63	134	35
CNAG_01123	339	579	419	442	419	828	731	768	1020	819	743	778	326	540	373	1205	693	391	336	469	793	1329	1175	425	624	550	965	615	30	47	119	122	133	198	69	130	109	117	220	144	45	98	362	349	124	202	681	918	419
CNAG_01124	57	91	68	66	63	246	128	124	165	154	111	139	71	108	117	244	314	147	221	235	151	317	323	82	148	187	187	253	12	14	13	29	33	70	20	45	28	31	57	44	16	22	73	57	39	66	91	88	70
CNAG_01125	8443	7785	9465	8758	3585	4909	6678	7365	13148	8891	7914	7532	4393	5710	5894	7355	6297	7529	3717	4587	6227	6983	4728	7687	8067	8990	3332	3659	4720	5289	5713	5774	3185	4298	4301	5323	7889	8209	6011	5081	3803	4856	873	794	787	749	1306	1881	1096
CNAG_01126	6513	4241	7174	7598	6526	3695	4229	4778	9306	2867	4067	4210	5156	4952	5813	9506	9617	9317	6344	7594	7241	10118	9310	8225	9306	8450	10268	7408	4873	5164	6876	4053	5484	4170	5295	2974	6118	5996	4335	4249	4147	5477	1392	1376	972	1061	2391	4086	1683
CNAG_01127	1125	1824	1266	1182	352	799	1373	1285	1991	1760	2421	2350	320	439	1509	1246	953	1120	679	675	1414	1622	1422	766	1882	2370	527	462	648	733	608	504	348	670	554	1395	806	893	1317	1013	273	358	217	372	224	148	183	309	322
CNAG_01128	3499	4144	3603	3041	2802	6738	3915	3724	4504	4349	5039	3982	3088	4819	2889	2507	2566	3676	2720	2919	2925	2573	1910	2808	3228	3233	2887	3252	967	1425	1450	2414	2507	4643	937	2585	2765	2828	2677	1833	2412	2633	277	405	242	206	390	611	276
CNAG_01129	2471	3315	2561	2546	2081	3391	2867	2890	3024	2577	3824	3489	1747	2552	2271	3169	3571	3014	3532	3966	3976	5550	10525	5946	3188	3623	2775	1957	1296	1467	2392	2824	2452	3241	1586	2835	1574	1594	2719	2131	1559	2540	406	581	439	315	1195	2309	521
CNAG_01130	2012	2055	1354	2043	2468	2436	2959	3346	4848	1732	1755	2596	2437	2461	1747	8134	4783	2459	2514	3282	3987	8675	5600	1881	3411	3245	5452	3376	3561	3851	2300	1360	2310	2122	1997	832	2780	2831	4416	3713	1777	2041	973	975	444	670	1205	1605	1163
CNAG_01131	299	428	747	781	446	1108	411	409	2923	2223	907	1007	215	319	198	319	5754.61	1116	3693	2620	259	370	747	570	1344	1852	480	520	54	94	475	389	171	287	80	529	300	400	339	269	71	140	195	296	841	501	752	1685	309
CNAG_01132	216	403	217	229	293	776	662	562	596	698	562	620	254	326	290	1426	1036.39	257	358	516	435	1485	841	171	410	428	525	746	8	17	10	35	50	84	9	58	28	43	95	63	20	17	209	138	71	149	327	163	204
CNAG_01133	174.06	247.01	168.95	200.79	339.97	787.73	227.91	242.48	244.47	274.5	275.16	325.17	280.06	359.47	88.86	187.23	360.95	198.55	500.61	542.31	153.65	215.01	277.44	149.83	286.4	315.24	1197.19	966.62	43.39	54.42	131.4	119.64	407.14	580.44	113.59	167.13	80.15	79.95	119.7	84.51	356.7	453.97	114.61	115.13	63.99	57.2	377.38	583.35	117.4
CNAG_01134	453.03	660.09	481.05	590.21	735.03	1068.27	560.18	581.61	778.67	529.6	447.05	667.95	735.94	1037.53	307.14	643.85	755.05	593.53	1093.39	1363.69	580.53	811.06	1124.19	371.28	841.71	849.07	2101.81	1563.38	329.61	316.72	473.6	631.56	1371.86	1796.56	351.41	653.98	492.85	393.05	644.3	518.6	1279.3	1948.03	233.54	258.99	131.27	153.8	331.62	658.65	225.6
CNAG_01135	2295.76	3011.06	2542.82	2521.45	1117.09	2410.14	2543.24	2727.87	2976.8	2697.25	2982.75	2983.33	824.49	1479	1130.26	1401.63	1391.1	1925.7	817.9	1055.06	2255.42	2805.42	1317.76	918	2310.38	2488.93	1077.87	951.1	1081.43	1196.7	1480.7	894.7	1145.19	1963.58	1136.89	1089.05	1129.04	1351.94	917.93	657.73	600.66	1168.35	653.99	801.48	454.92	344.67	354.3	731.76	790.92
CNAG_01136	1584.24	2960.94	1440.18	2041.55	1093.91	2359.86	4812.76	4776.13	3922.2	4797.75	4862.25	4488.67	1171.51	1405	636.74	1872.37	1483.9	715.3	530.1	596.94	1020.58	2308.58	1489.24	359	1094.62	1167.07	655.13	540.9	370.57	476.3	789.3	702.3	414.81	579.42	623.11	892.95	638.96	675.06	2017.07	1229.27	366.34	421.65	404.01	308.52	134.08	143.33	261.7	253.24	484.08
CNAG_01137	30499	20999	28797	27493	24298	21100	20303	22709	35688	13530	20238	19421	18653	20836	8135	26416	8669	11095	4370	4079	13146	17380	48790	10665	5825	6942	20745	24219	46745	47145	56587	55020	40627	44645	54657	46016	74341	72137	69795	67023	33995	57009	8995	14347	12178	7366	11175	23480	10470
CNAG_01138	24075	33994	23203	22233	7495	19891	10862	10964	21964	18243	11773	9634	10050	13664	327	785	1020	1090	115	85	705	559	3171	208	84	383	4147	4285	11273	13992	11077	36698	13099	20880	5818	22516	17661	17461	71298	48043	9414	10223	1327	4204	6688	2223	1726	2209	1530
CNAG_01139	93	156	109	151	55	127	61	63	63	25	57	84	22	58	54	146	123	94	57	58	74	174	127	42	72	78	82	97	3	4	3	11	11	12	1	5	4	0	2	7	10	8	93	99	101	44	57	87	108
CNAG_01140	554	832	525	435	883	1836	1618	1406	1459	1266	1417	1399	632	850	798	3973	2304	552	668	1476	1721	4760	2196	500	1038	868	2183	2349	12	22	26	58	116	144	27	72	21	21	164	114	28	42	681	442	108	364	1256	774	708
CNAG_01141	735	983	752	719	737	1494	1052	994	1189	1302	1380	1143	584	796	447	836	853	415	547	606	492	884	584	320	555	678	574	635	259	372	377	467	462	742	251	574	476	498	608	417	296	284	135	195	100	127	238	243	150
CNAG_01142	3322	3185	3068	2978	2783	3348	3536.72	3746	4987	2902.62	3328	3364	2048	2644	2840	3664.6	2851.58	3654	2646.77	3032.76	3715	4132	3015	3240	4120.67	4021.69	1727	1861	2207	2478	2757	2091	2816	3920.74	2687	3042.84	3665	3976	2632	2215	2760	3699	380	410	315	308	504	980	431
CNAG_01143	257	417	266	338	236	697	388.28	392	509	503.38	535	602	230	340	150	691.4	591.42	399	221.23	269.24	283	622	748	268	582.33	505.31	736	403	73	74	304	198	174	395.26	133	167.16	80	83	209	139	182	214	205	290	145	185	363	692	267
CNAG_01144	582	1192	682	948	646	1703	1027	990	1722	1525	1309	1565	725	885	575	2214	2267	1109	873	1070	1239	2419	2822	885	2120	1830	2401	1597	707	815	3547	1814	1462	2702	1848	1500	866	977	2109	1088	1113	1555	804	1119	325	414	1249	2579	1333
CNAG_01145	337	663	181	224	190	420	522	544	347	454	757	766	183	269	212	287	303	80	144	133	329	627	595	106	424	476	255	120	221	241	155	319	536	611	310	532	120	116	571	409	162	355	112	208	25	24	219	473	192
CNAG_01146	1221.05	1363.49	1155.2	1355.83	1407.69	1807.49	1959.81	1981.13	2615.49	1578.18	1390.03	1765.35	1068.83	1352.6	945.75	4650.44	2682.72	1401.16	1251.67	2029.18	2491.92	5295.42	3868.57	1173.32	1818.42	1818.86	2950.81	2105.67	319.59	399.65	416.55	632.58	558.42	767.57	259.19	470.14	605.88	490.79	1076.17	770.51	296.32	313.1	710.35	484.21	178.57	433.79	1223.21	1001.52	694.95
CNAG_01147	1836.95	2506.51	2035.8	2074.17	1640.31	3534.51	2402.19	2701.87	2790.51	2554.82	2649.97	2550.65	1614.17	2037.4	2467.25	2365.56	2673.28	2676.84	1571.33	1686.82	2149.08	2529.58	2018.43	2248.68	2377.58	2308.14	1985.19	2189.33	720.41	933.35	1421.45	1611.42	1500.58	2291.43	905.81	2320.86	1598.12	1714.21	1538.83	1003.49	1350.68	1499.9	286.65	346.79	251.43	237.21	616.79	1272.48	474.05
CNAG_01148	1118	1626	1077	879	1482	2915	2609	2569	2627	2462	3242	3039	1060	1239	1678	8442	5579	1485	1257	2062	3602	9351	6243	1602	2419	2010	4180	3973	38	43	45	46	172	201	107	147	83	59	473	318	60	79	1430	977	239	803	2442	2304	1877
CNAG_01149	1332	1554	1315	1897	1018	935	1097	1192	2423	968	1035	1452	955	950	833	1867	3919	2432	1592	1798	1299	1985	3367	1179	2494	2382	3446	1435	944	1050	3594	1580	1431	1204	2044	1210	1299	1236	1912	1498	557	1124	746	981	488	445	1636	3350	916
CNAG_01150	171927	133590	184698	152636	110481	120675	112485	120697	156466	73012	135212	131467	125812	178655	97629	59926	49066	91757	76109	83700	75354	78154	38220	38917	82374	104285	104941	124282	170864	171197	95458	53157	83589	119993	128130	72434	100686	109457	92861	65438	88019	138203	15677	27200	24177	14279	14041	31857	19012
CNAG_01151	1669	2327	1644	1556	1204	2600	1910	1807	2031	1996	2053	1888	1132	1676	1615	1099	1320	1639	925	1039	1444	1427	1107	845	1672	2012	1160	1011	316	444	437	724	688	1142	295	902	470	503	839	564	418	488	261	422	238	189	260	489	321
CNAG_01152	11059	16699	9841	9975	12311	28144	24411	24865	21158	22570	25583	23289	11290	14503	3936	26150	8975	6135	2358	3107	12760	20107	18000	8348	7927	5432	14666	9054	489	541	966	1334	2077	3291	1374	2322	1059	910	5973	3959	998	1350	2340	1916	454	852	5337	8879	4308
CNAG_01153	9000	12400	8188	7465	10937	20584	16563	16747	17394	16499	18681	16611	8967	10543	3602	18424	8714	5849	2882	3391	9513	14767	14943	8198	7407	4867	11633	7512	1130	1177	1413	1599	3320	4949	1876	2412	1697	1522	6136	4377	1590	2324	2138	1660	412	806	4595	7249	3426
CNAG_01154	267	383	358	265	167	452	298	332	349	435	385	309	138	224	481	649	548	452	353	411	649	714	411	436	423	550	305	403	40	47	59	56	94	194	72	145	67	77	37	25	57	105	151	115	45	45	261	203	175
CNAG_01155	7937	8172	6703	5614	4963	8339	9952	9723	8242	7085	7467	6551	4969	5682	8068	13884	9562	10090	6963	8458	10538	13717	6186	11104	8382	8605	4849	6590	3819	4444	6378	6084	5528	7449	5739	7391	4857	5266	10315	7658	6074	8181	1070	808	303	547	1681	1380	1439
CNAG_01156	1348	2522	1218	1524	970	2492	2142	2135	2458	2287	2546	2910	1429	1926	1415	2678	2559	1385	1399	1647	1832	3217	3022	911	2369	2429	1966	1408	1850	2069	3069	3783	1180	1871	1900	3438	2571	2611	6187	4426	1193	1564	426	515	333	241	1059	1864	562
CNAG_01157	1185	1913	1258	1460	1218	2582	1846	1888	2490	2489	2663	2507	1219	1630	1026	1309	1633	1499	1410	1513	1241	1575	1760	909	1859	1817	1703	1383	578	728	1303	922	1281	1933	901	1256	1062	1246	1457	1022	1034	1453	238	336	258	206	383	681	305
CNAG_01158	3341	5447	3379	4019	3210	7292	5814	5750	5869	5909	5723	5524	2578	3506	3512	6561	5876	5470	4417	5333	5430	8823	6330	3437	5618	6180	4201	4650	3834	4025	5383	5295	3564	6061	4737	5246	4459	4922	8531	5901	2767	3569	1423	1912	1554	1143	2082	3975	2412
CNAG_01159	976	1896	979	1376	1143	2672	2278	2203	2392	2315	1774	1970	1146	1421	1375	1953	2439	1975	2198	2299	1781	2836	2493	1123	1894	2108	2034	2459	554	790	1057	1157	1126	1576.85	647	1395	896	960	1626	1230	822	772	547	807	685	430	1251	2412.76	1026
CNAG_01161	2048	2596	2050	1864	227	653	3160	2939	3460	3875	3654	3226	170	280	1105	2142	1510	1303	79	59	1601	2331	2520	900	1413	1495	514	330	775	924	943	1166	338	570	881	1946	1517	1514	1339	873	262	311	153	139	155	113	109	279	185
CNAG_01162	830	1071	897	737	350	994	1215	1188	798	900	934	791	332	559	508	885	512	749	168	223	911	1044	800	668	536	455	447	343	61	98	133	96	237	398	93	161	119	120	156	100	141	182	178	200	97	91	178	242	142
CNAG_01163	344	454	489	568	189	318	248	317	663	379	311	367	217	248	694	3003	3663	1597	1017	1272	1167	3418	2345	1078	1802	1552	1605	1833	552	616	1649	1375	441	527	1215	757	554	604	775	572	185	469	1307	1374	1053	993	1920	2758	2281
CNAG_01164	40209.7	35202.9	42262.6	44224.5	14827.4	18297.1	23127.3	26517.8	48926.9	24049.5	22664.5	22163.5	18228.2	25331	18896.2	24373.9	39168.1	34121.4	19697.3	23761.7	15510.2	19163.1	17757	22148.8	33589.8	35322.3	17506	14129.4	52257.5	53148.6	39035	91459.7	18980.1	24430.2	25387.3	23026.8	51048.1	46228.4	36119.4	28439.5	17786.1	31961.4	4864.6	5369.4	7405.97	4553.08	7827.53	10475	6630.43
CNAG_01165	581.29	783.1	724.36	807.51	567.59	1004.88	842.74	857.19	1310.14	1203.45	1117.55	1110.49	475.83	743.97	649.79	596.09	981.89	1044.62	520.73	582.28	670.76	943.91	946.95	491.18	882.17	1021.72	961.04	1068.63	194.53	216.4	460.03	535.26	508.91	902.75	280.73	620.24	567.88	550.63	663.63	521.49	444.89	483.64	422.4	451.6	337.03	412.92	355.47	467.98	328.57
CNAG_01166	1299	1853	1451	1540	977	2354	1799	1800	2458	2587	2187	1958	998	1466	1014	695	970	1217	715	735	862	855	1074	789	1300	1507	1097	847	576	685	1023	1579	750	1289	831	2337	1170	1169	1656	1028	643	746	329	330	264	246	247	435	220
CNAG_01167	1136	1557	1495	1997	1082	1555	1134	1154	2722	1651	902	1267	1305	1469	1304	1702	2414	2381	1943	2457	1543	2507	3479	1200	2444	2350	3884	2340	423	485	1362	1472	923	930	726	1027	714	686	1152	911	450	740	601	754	427	473	1366	2159	833
CNAG_01168	2422.12	4300.7	2148.83	2673.84	2520.91	6541.67	5873.8	5770.95	4776.6	5089.57	5643.84	5818.32	2130.9	3079.83	2494.9	8628.6	6287.34	2125.52	2393.32	3299.37	4637.9	10641.2	8363.29	1343.73	3695.84	3012.26	6266.33	4706.12	495.84	617.07	1069.48	1688.4	984.6	1755.76	678.9	1723.6	938.3	872.5	2558.15	1696.47	686.2	607.42	1435.6	1106.78	317.28	666.44	2561.35	2534.68	1898.15
CNAG_01169	1081.88	1776.3	1020.17	1287.16	949.09	2435.33	1726.2	1750.05	2914.4	2790.43	2533.16	2479.68	992.1	1539.17	715.1	926.4	2257.66	1213.48	1109.68	1138.63	623.1	808.84	1438.71	1112.27	2055.16	2139.74	916.67	760.88	974.16	1281.93	1652.52	3458.6	993.4	1960.24	745.1	3285.4	2778.7	2634.5	4703.85	3331.53	993.8	1091.58	245.4	402.22	414.72	269.56	456.65	1119.32	427.85
CNAG_01170	9706	14885	8872	8146	8459	20446	20208	19419	16815	19178	22637	19994	7284	9539	4075	17506	8986	5979	2460	2835	9330	14570	14139	7060	7765	5826	9869	7029	713	825	1127	2792	2143	3465	1578	4990	1063	956	6434	4359	1013	1540	2276	2320	849	1053	5033	8550	4468
CNAG_01171	90	140	173	155	131	291	178	211	442	395	199	223	124	114	250	1007	1457	635	213	235	331	1112	889	296	286	300	358	504	2	2	15	3	9	14	2	4	6	14	13	10	5	2	470	440	560	454	267	352	504
CNAG_01172	430.33	722.55	568.94	567.78	511	1295	609	538.21	1396.43	1542.55	1239.87	1175.74	388	573	343.25	750.3	818.3	505.33	456	634	599	1057.18	1509.71	639.25	1206.55	1103.67	971	520	135.28	175.27	330.72	372.63	537	842	126.27	433.88	319.75	340.81	654.87	478.72	223	373	237.91	285.92	147.53	180.39	453	685	283.38
CNAG_01173	3535.67	3099.45	3974.06	4922.22	3393	2733	2928	3265.79	5601.57	2327.45	2277.13	2450.26	2782	3021	1656.75	2801.7	3737.7	4185.67	2788	3255	2885	4039.82	3275.29	3036.75	3385.45	3550.33	3480	2314	3643.72	3965.73	4631.28	3174.37	4311	4730	2812.73	1905.12	4980.25	5516.19	3754.13	3470.28	3910	5141	419.09	541.08	662.47	451.61	585	1841	730.62
CNAG_01174	9865	7546	12702	9552	4302	4330	6701	7419	14144	6884	6654	6611	3772	4207	13128	10019	20390	22059	20672	20765	9581	9595	9389	16912	24548	29731	6279	6801	17627	17716	19739	3408	6182	5756	17227	4887	24050	26746	7335	4796	7005	11889	4905	3944	2451	2325	9324	9883	4694
CNAG_01175	1540.1	2166	1968.15	1772.32	896.73	2442.05	2157.17	2358.77	3237.3	3262.18	2747.49	2213.02	1209.49	1769.25	1421.85	1484.67	1741.12	1600.3	741.42	750.61	1353.4	1620.18	1381.06	1268.45	1508.07	1657.26	914.62	817.41	386.4	491.87	935.71	1113.53	439.66	909.67	474.92	1419.26	986.03	1008.25	1272.53	745.95	485.4	595.78	128.72	219.44	140.46	144.9	174.76	342.92	217.69
CNAG_01177	1876	2554	1955	2235	836	1598	2332	2310	2808	2572	2223	2297	908	1371	969	1091	1858	1524	1218	1214	1275	1631	1314	716	1763	2215	858	562	1482	1487	2000	1940	1089	1909	1404	1945	1598	1710	2416	1759	1060	1244	283	400	331	201	484	916	477
CNAG_01178	1841.92	2257.41	1963.23	2008.94	1395.2	2072.16	2096.4	2196.45	3112.63	2178.47	2166.48	2195.1	1507.33	1886.59	1350.44	1261.1	1857.97	2471.93	1777.07	1988.87	1409.2	1737.11	1966.06	1348.76	2015.68	2565.46	1307.92	1029.71	1724.88	1881.88	3417.54	2329.67	2348.12	3055.44	2217.73	2622.28	3062.53	3459.98	3747.44	3029.78	2010	2427.29	449.97	654.8	616.56	325.38	571.13	1657.2	787.01
CNAG_01179	615.08	1025.59	545.77	574.06	721.8	2202.84	1591.6	1489.55	1379.37	1424.53	1402.52	1532.9	522.67	841.41	736.56	2773.9	1931.03	535.07	638.93	948.13	1271.8	3173.89	1684.94	386.24	862.32	771.54	1673.08	1542.29	109.12	141.12	112.46	203.33	235.88	441.56	140.27	294.72	135.47	113.02	442.56	320.22	108	90.71	358.03	259.2	61.44	193.62	631.87	438.8	455.99
CNAG_01180	599	837	793.02	975.09	297.01	676.01	404.01	401.01	876.05	905.04	676.02	752.02	468.02	768.02	420.02	226.01	586.02	573.05	258.04	325.05	222.01	301	503.01	215	683.05	884.04	1057.05	425.02	1413.26	1661.4	1458.48	2841.75	1131.22	1860.34	893	2777.59	1457.23	1354.09	3043.07	2358.89	1056.33	1013.21	298	998.31	1160.36	238.06	397	1920.58	671.06
CNAG_01181	15767	23598	14047	12945.9	19023	44492	34820	33996	31593	36025	38465	32379	15993	19511	7843.98	29639	13652	8761.95	5031.96	5856.95	16898	25784	23039	11822	11653	9303.96	16102	11566	1002.74	1330.6	1975.52	2332.25	3857.78	6197.66	2736	4923.41	2092.77	2074.91	8435.93	5798.11	2294.67	3680.79	3403	2360.69	894.64	1575.94	7027	10474.4	4806.94
CNAG_01182	8607	8997	8725	8544	6984	10833	11419	10797	12106	9561	11223	11130	4755	6755	6272	11800	7225	7635	4690	5965	10262	13694	11231	7089	7886	7633	7220	6353	4728	4913	5907	5713	5048	8369	6026	7131	6000	5893	12683	9143	4008	4786	2905	4068	3109	2077	3559	7614	4352
CNAG_01183	653	957	723	754	564	1332	999	1038	802	737	1158	1192	509	719	1107	1717	1216	1403	1043	1105	1695	2069	2319	1786	1748	1406	1397	1101	494	515	1066	1016	690	1192	969	1428	697	656	1062	793	598	933	249	333	256	169	527	1082	388
CNAG_01184	2096	2726	1833	1871	1314	2868	2620	2545	2522	2535	4765	3608	1164	1972	2462	2038	2158	3064	1969	2113	2082	2113	1663	1956	3920	4129	1349	1648	932	1096	1248	1446	969	1856	1369	3113	1595	1694	1968	1339	981	1217	240	333	350	268	503	721	294
CNAG_01185	1096	1951	1178	1369	1048	2655	2176	2022	2220	2525	3144	2938	881	1133	1617	2255	2478	2270	1683	1718	1877	2887	2138	1241	2522	3193	1309	1867	1378	1629	2058	1685	1504	1988	1831	2409	2041	2319	3092	2267	1270	1433	778	1292	1121	699	1027	1975	1435
CNAG_01186	4275	5137	2796	2658	3045	5725	4612	4814	3684	2734	5031	4665	3062	4558	4624	4974	2856	3309	7289	7428	5102	5449	2618	2428	6973	7224	4937	5070	1555	1777	1545	1213	2351	3611	1637	2405	2020	2230	1581	1382	2522	3371	715	821	698	540	985	1424	749
CNAG_01187	1040	1541	589	585	552	1423	1234	1191	1590	1354	1417	1275	624	934	1453	3536	2715	1299	1041	1475	1496	4264	2292	587	1804	1982	1930	2525	78	122	62	155	103	138	49	161	52	57	232	178	54	70	801	748	388	588	1410	981	935
CNAG_01188	527.26	812.15	541.17	684.67	547	1219.92	872.19	872.59	1318.05	1179.14	1043.41	1029.95	634.2	778.15	588.13	739.37	1087.55	872.74	905.35	823.47	633.01	1061.45	1396.1	591.3	928.96	973.1	991.66	912.77	1889.49	2187.44	3485.57	3727.37	2624.64	3314.27	2091.65	4928.25	2618.43	2893.24	4468.78	3672.74	2375.93	2354.71	503.05	1131.27	927.68	413.05	603.33	2632.96	1019.49
CNAG_01189	2818.74	2154.85	2485.83	2689.33	3484	2178.08	3471.81	3571.41	5839.95	1785.86	2429.59	2917.05	2391.8	2230.85	2974.87	11581.6	5543.45	2819.26	2415.65	4463.53	6094.99	12345.5	9597.9	3424.7	4675.04	3834.9	8811.34	6931.23	837.51	958.56	524.43	642.63	1080.36	964.73	781.35	843.75	773.57	705.76	2657.22	2284.26	626.07	651.29	1625.95	782.73	327.32	1122.95	2793.67	2464.04	1466.51
CNAG_01190	1500.37	2068.15	1532.32	1412.81	1036.97	2778.93	2024.23	2021.7	2277.56	2458.73	2803.14	2267.49	1046.55	1615	1646.03	1840.9	1347.63	1738.93	774.01	804.89	1845.99	2038.24	1682.21	1494.29	2002.6	1898.49	1645.1	1408.71	478.34	615.95	914.27	826.17	794.37	1422.02	606.08	1191.89	881.91	929.27	1096.51	770.58	789.01	837.83	231.17	345.87	262.54	171.87	381.12	819.22	383.66
CNAG_01191	927.63	1340.85	783.68	901.19	573.03	1529.07	859.77	895.3	1073.44	985.27	1001.86	1012.51	568.45	940	598.97	692.1	751.37	866.07	962.99	982.11	793.01	887.76	1215.79	456.71	924.4	959.51	924.9	697.29	463.66	526.05	760.73	1063.83	735.63	1446.98	473.92	1191.11	630.09	722.73	775.49	577.42	565.99	685.17	318.83	478.13	324.46	244.13	454.88	714.78	338.34
CNAG_01192	216	376	230	274	293	894	445	453	426	456	494	538	399	728	205	246	340	282	786	705	360	392	529	166	353	355	802	745	99	139	171	335	200	398	119	435	154	192	459	297	172	206	93	180	195	116	166	281	120
CNAG_01193	78	188	156	274	385	1074	211	200	413	306	207	310	1221	2155	199	89	230	299	2490	2113	249	325	462	67	408	427	2709	2573	248	239	183	104	357	569	126	133	190	183	182	142	281	370	249	745	1001	336	246	700	290
CNAG_01194	54	71	54	59	21	47	128	107	85	56	138	120	16	28	105	63	61	85	67	73	47	74	61	30	99	137	16	18	47	49	50	19	29	23	40	31	51	42	51	49	9	23	12	22	30	9	15	18	26
CNAG_01195	4021	3026	3948	4311	3584	3035	4116	4280	5768	2441	3127	3080	2892	2975	2804	4742	4339	4819	3466	4198	4774	6153	4449	4168	4568	4609	4556	3524	2462	2801	2893	2292	2128	2185	3065	2037	3457	3693	3162	3127	2103	2426	857	929	713	697	1401	2159	1100
CNAG_01196	1516	2113	1349	1423	631	1775	2472	2376	2179	2371	2752	2480	667	1106	1387	1840	1564	1814	701	829	1854	1997	1776	1442	1969	1882	904	730	392	500	726	1242	479	1048	536	2006	1243	1230	1441	946	517	584	154	188	114	160	280	387	179
CNAG_01197	390.1	870	373.11	597	740.34	1997.39	1103.32	1154.16	1537.23	1703	1204	1330	785.17	1115.81	441.15	1217.24	1342.65	563.4	904.3	1008.57	603.2	1392.81	1798.04	286.15	727.19	614	1254.58	1329.97	224.34	257	642	513.29	535.29	718.56	357	501	495	565	804	572	349	388.7	248	285	187	152	619	973.36	439.26
CNAG_01198	1041.9	1656	897.89	946	1045.66	2505.61	1680.68	1693.84	1453.77	1707	2012	1841	1089.83	1307.19	694.85	1191.76	811.35	655.6	607.7	655.43	759.8	1094.19	953.96	469.85	892.81	845	926.42	807.03	120.66	192	180	362.71	382.71	544.44	158	566	215	233	632	429	264	210.3	186	276	85	91	306	536.64	338.74
CNAG_01199	2329	3221	1839	2199	1912	3562	3469	3677	3963	3303	3854	3824	1628	2190	1373	2449	2056	2295	1746	2013	2481	3039	2632	1534	2762	2992	1742	1281	1789	1979	2018	1594	1714	2776	1732	1587	2637	2761	3743	2884	1349	1823	527	655	418	350	628	1224	737
CNAG_01200	354	477	340	343	255	565	488	523	523	535	559	525	211	326	262	475	436	350	225	259	394	567	430	300	451	424	312	264	158	177	236	376	220	302	223	499	293	337	441	371	137	192	101	83	65	71	93	167	105
CNAG_01201	258.55	412.69	288.53	362.31	273.22	624.58	424.08	475.08	562.59	505.17	407.26	491.68	320.38	336.63	373.59	581.07	819.02	432.32	465.92	444.85	446.98	714.12	850.35	251.99	534	487.35	530.64	458.38	52.06	87.62	121.87	216.63	205.9	245.83	53.7	205.78	127.79	136.68	262.49	177.56	132.07	110.07	142.11	184.61	86.95	111.91	260.25	283.47	170
CNAG_01202	428.45	715.31	332.47	337.69	387.78	1109.42	933.92	949.92	874.41	845.83	908.74	919.32	319.62	472.37	293.41	937.93	756.98	237.68	398.08	481.15	486.02	1029.88	674.65	142.01	418	444.65	399.36	373.62	87.94	144.38	167.13	241.37	210.1	405.17	137.3	368.22	215.21	249.32	416.51	252.44	154.93	129.93	110.89	91.39	39.05	75.09	152.75	110.53	132
CNAG_01203	768	1033	760	828	554	1038	992	988	1378	1191	1186	1116	490	675	1070	2550	1859	1500	1032	1422	1183	2463	1507	757	1465	1480	1264	1505	469	527	774	569	505	716	593	598	551	731	766	448	303	448	448	453	262	315	618	831	564
CNAG_01204	14187	17628	12715	13329	15255	23757	18100	19467	23527	20437	24461	20645	12449	12676	7382	18708	16169	10834	6234	7662	11526	18359	17900	10675	12059	10274	10212	7294	11238	11153	11320	8962	12309	15518	12048	9724	11310	11740	21645	16631	9203	13078	1816	1928	697	811	2952	4493	2725
CNAG_01207	1397	2586	1749	2691	492	1105	1330	1512	3977	3225	1398	2081	972	1307	1570	1043	2812	2946	2292	2527	1463	1936	1489	570	2694	3748	1847	1655	4076	4537	3953	4415	1279	1786	1956	2725	3549	3683	3558	2786	1239	1379	793	1806	2027	1055	1023	1975	1133
CNAG_01208	3381.36	2581.45	3471.86	3816.67	2004.26	1490.72	2015	2322.69	4579.42	1724.13	1664.4	1822.56	1975.71	2220.04	3298.85	3819.65	5563.14	6060.01	3642.93	4383.61	3475.4	4407.7	3220.38	2829.33	5166.69	6055.01	4008.71	3450.7	2309.95	2557.03	2068.1	1348.51	1545.84	1251.41	1506.3	1009.48	1902.61	2136.73	1590.99	1509.88	1253.72	1416.24	1264.71	1533.87	1305.21	1150.17	1674.42	2907.37	1458.15
CNAG_01209	1972.64	1061.55	2278.14	2252.33	1824.74	830.28	874	977.31	3018.58	745.87	852.6	875.44	1634.29	1442.96	2366.15	2273.35	2638.86	3343.99	3282.07	3855.39	2318.6	3386.3	3415.62	2935.67	3554.31	3572.99	3561.29	2873.3	1903.05	1966.97	1494.9	1584.49	2459.16	1560.59	1318.7	1287.52	2113.39	2101.27	1905.01	2017.12	2104.28	2459.76	612.29	792.13	555.79	518.83	802.58	1041.63	687.85
CNAG_01210	8.03	4.01	7.01	6.03	6.03	35.05	6.01	5.01	26.08	25.07	41.16	35.05	25.25	35.2	21.07	11.04	14.07	11.03	39.38	31.3	18.05	21.11	32.2	22.12	40.15	39.15	33.24	57.74	1.01	4.03	1	32.17	20.13	27.1	5.03	21.1	43.19	33.2	31.2	16.09	44.44	24.2	1.01	9.08	7	3.03	14.05	9.07	3.02
CNAG_01211	3661.97	5076.99	3814.99	3752.97	2921.97	6012.95	4398.99	4346.99	5617.92	5995.93	5984.84	5092.95	3247.75	4154.8	3369.93	5130.96	4991.93	4429.97	2141.62	2457.7	3582.95	4692.89	4364.8	3991.88	4828.85	4146.85	3759.76	3226.26	2042.99	2398.97	3828	4838.83	2901.87	4686.9	2337.97	4998.9	3784.81	3675.8	4917.8	3603.91	2771.56	3264.8	570.99	907.92	524	395.97	1005.95	1922.93	903.98
CNAG_01212	2915	3503	3253	2689	1228	2841	3466	3285	2860	2535	2899	2533	1430	2027	1290	2261	880	2334	759	655	2190	1706	1747	1971	1025	1240	1420	2066	1150	1344	1464	1470	879	1915	1529	3139	1768	1990	996	691	1371	1859	568	559	420	517	539	590	647
CNAG_01213	1415	2359	1148	1579	998	2662	2649	2522	2792	2647	2227	2386	1507	2151	928	2074	1287	1298	984	1082	1971	2151	2843	857	1399	1526	1721	1715	1000	1224	1480	1967	1288	2000	1096	3323	1683	1983	2723	2137	1341	1596	409	504	328	290	561	888	476
CNAG_01214	308	559	352	338	227	535	470	487	465	518	445	458	178	303	988	1550	3006	1911	1783	1659	933	1135	516	764	1737	2280	640	813	208	219	315	320	225	424	220	380	251	296	238	173	140	196	276	338	203	187	289	453	349
CNAG_01215	420	588	626	646	489	1226	513	459	804	796	724	619	777	951	455	532	952	989	614	598	438	574	586	475	552	705	1010	1238	87	103	251	229	247	339	120	245	228	298	155	110	213	245	345	428	371	251	434	891	538
CNAG_01216	8972	10049	8149	7774	3827	6302	7851	8521	8886	6528	7519	6912	4414	6249	6124	8330	8344	9787	4593	5669	7199	8630	5368	5302	8476	9101	5130	5154	9815	10467	9830	8670	4937	7661	9914	10059	9201	10065	11654	8506	5232	7771	1400	2003	1300	927	1235	2486	2499
CNAG_01217	1739	2633.6	1900.8	1964.77	1356.67	2963.78	2652.58	2627.77	3170.57	3176	3136	2683.57	1301.71	1992.75	2183	3075	2779.77	3349.81	2269	2590	2494.18	3581.74	2637.75	2163.79	2384.71	2693.15	2161.39	3003.81	1009	1355	1966	1564	1363.58	2114.03	1296.69	1872	1537.71	1878	2129.44	1536	1232.19	1427.59	748	1063	826	663	1021	1946	1186
CNAG_01220	459	821	374	443	425	1305	979	968	987	1059	1211	1080	442	666	424	604	557	428	450	476	719	968	662	283	573	606	441	454	100	127	273	305	277	478	186	405	292	344	446	337	204	281	148	124	89	83	110	180	168
CNAG_01221	1875	2450	1695	1546	1575	2990	2459	2542	2391	2355	3038	2567	1423	1924	1470	1479	1458	1652	1471	1506	1773	1878	1163	1472	1941	2106	1201	1131	646	783	890	1036	859	1449	714	1931	1131	1131	1371	929	819	981	274	427	365	295	389	731	398
CNAG_01222	5946.7	5950.55	6117.11	5339.15	4547	8104	6481.14	6268.36	6664.47	5324	7095.64	6348.64	3043	4752	2656.17	3493.72	3218.39	4938.96	2749	3289	3859	3850.75	3337.84	3455.52	3962.41	4397	2210	1531	3476.11	3629.54	4611.99	4827.76	3669	6112	5307.37	4733.42	4909.21	5056.71	4510.52	3256.56	3263	4588	322	531.41	273	212.2	709	1197	473
CNAG_01223	8539.3	7972.45	9731.89	7415.85	1281	2093	2177.86	2465.64	3496.53	1914	3315.36	2968.36	1115	1545	1601.83	1386.28	1175.61	1466.04	1143	1024	1087	1090.25	535.16	548.48	1394.59	1815	1186	958	2353.89	2565.46	3919.01	1833.24	961	2167	2052.63	1841.58	1475.79	1724.29	723.48	468.44	403	542	352	644.59	1068	686.8	143	361	278
CNAG_01224	11772	19209	11690	11241	16128	38035	30286	28983	27880	30995	30006	27865	15134	19553	4430	24260	9449	6258	2788	3468	11707	17807	18401	7694	8209	5661	16789	10979	372	393	898	1549	2414	3473	1450	2633	959	827	6550	4138	1040	1483	2788	2305	590	1088	8175	12394	5153
CNAG_01228	1215	1930	1267	1249	1046	2535	2172	2111	2300	2438	2703	2395	851	1368	719	1116	1174	829	620	681	1106	1269	1213	658	1243	1320	688	475	506	636	1043	1376	676	1459	770	2278	1184	1288	1890	1265	605	789	151	205	136	100	233	425	252
CNAG_01229	138	239	142	128	338	652	264	253	1325	1226	1140	1053	203	269	142	459	217	565	65	64	343	272	2675	287	223	325	1143	665	2553	3093	6795	5518	6795	9386	5279	9395	3566	5526	11481	9410	5987	6880	508	892	907	938	896	1431	437
CNAG_01230	228753	282037	210483	188013	89847	169845	177010	197570	300509	247666	169572	168066	93333	135121	178543	144919	175826	227591	201035	214195	102473	88394	51374	82770	219321	276700	55527	91628	136308	143778	157843	46525	95407	138284	95296	58923	120910	124998	54545	40512	57417	104132	9260	9808	13680	9149	22656	24939	12800
CNAG_01231	1842	3070	1469	1785	1936	5334	2588	2526	3818	4761	7058	6305	1208	1928	670	762	966	1483	408	495	564	752	1195	1169	1430	1437	731	638	796	965	1832	3511	1249	2604	429	2693	1802	2157	2727	2015	768	994	212	214	285	402	361	348	169
CNAG_01232	5691	4888	6813	6774	3828	2947	5252	5906	7979	3976	3743	4017	3572	3565	3938	4682	8308	10847	8886	9927	5796	6533	5003	6671	8452	9796	3684	3985	8736	9118	9537	3357	6215	5095	7839	2861	8374	10382	4355	3812	5263	6868	7588	6499	8016	6944	11943	14094	8765
CNAG_01233	1212.35	934.16	1688.84	1913.96	656	531	631.68	762.6	2344.57	775.03	669.06	943.96	604	531	841.46	2337.89	2678	3377.03	1175.17	1576.21	1662.86	2479.63	3803.09	2083.52	2367.51	1943.58	2826	1692	1120.97	1058.53	2462.54	1944.95	1519.29	984.14	1974.81	1096.88	1727.96	1744.51	1567.85	1354.47	564.09	1567.34	1447	1538.86	1582.95	1221.59	2079.31	3011.03	1343.87
CNAG_01234	5072.65	4671.84	4847.16	4357.04	2696	3896	4991.32	5055.4	5010.43	3333.97	4181.94	3677.04	2954	3698	3456.54	3653.11	3453	5722.97	4303.83	4328.79	4813.14	4219.37	2746.91	4516.48	4218.49	4677.42	2679	3090	1674.03	1902.47	1793.46	2562.05	2767.71	4492.86	2256.19	4205.12	3233.04	3484.49	1681.15	1427.53	4024.91	5613.66	534	665.14	794.05	710.41	812.69	1051.97	595.13
CNAG_01235	6982	7968	7325	8743	5848	6747	9017	9222	13933	7522	7589	8548	5456	6926	5466	7655	7791	6790	6027	6942	7119	9331	9375	6310	9171	9177	6835	5149	6147	6798	10297	10169	6530	7950	6794	10074	10396	10290	14607	11975	4906	6669	991	1265	940	772	2386	4233	1667
CNAG_01236	524	974	505	606	682	1815	1496	1354	1605	1737	1499	1430	616	757	753	3338	2402	581	936	1408	1086	3771	2446	474	1039	856	1738	2017	29	60	62	162	130	228	20	159	80	60	237	184	76	54	569	390	119	372	1044	695	662
CNAG_01237	940.2	1721.41	1047.02	1034.78	776.14	2467.73	2010.22	1950.94	2149.06	2302	1007.17	1120.77	797.58	1421.19	293.79	887.28	595.84	678.93	443.44	410.03	466.74	570.18	1178.06	509.48	339.32	526.06	468.32	625.59	319.4	353.53	537.94	545.42	521.2	868.86	500.6	1059.09	519.48	602.04	415.24	310.69	374.48	514.83	310.39	465.1	504.07	322.24	306.84	633.48	405.65
CNAG_01238	7835.8	9400.59	7894.98	7535.22	4861.86	9222.27	9398.78	9365.06	13736.9	10169	4848.83	4541.23	7105.42	9087.81	5970.21	8150.72	5666.16	6965.07	3118.56	3735.97	5768.26	6398.82	3765.94	4363.52	4327.68	3798.94	4178.68	4466.41	3055.6	2969.47	4049.06	3490.58	3167.8	4913.14	3293.4	3746.91	2082.52	2291.96	1789.76	1091.31	3224.52	5422.17	317.61	288.9	106.93	158.76	786.16	636.52	494.35
CNAG_01239	49706	60134	84680	103484	9068	14051	22896	27666	69439	41458	9899	11674	26473	28175	116068	35933	29971	121131	17565	31393	40820	32410	14892	14775	67364	100125	40139	39800	72749	74038	50156	70292	23743	29394	31341	52907	29850	33639	15865	16149	28741	42818	167	310	87	73	481	325	309
CNAG_01240	390	748	172	270	339	917	928	926	655	598	971	1236	351	478	416	716	1057	455	1351	1127	971	1640	849	331	1025	1253	497	376	227	277	199	189	466	707	418	516	254	334	889	670	233	280	167	165	225	211	345	796	331
CNAG_01241	2185	3051	2255	2211	1593	3923	2945	2732	2900	3033	3687	3097	1465	2165	1377	963	1603	1482	1220	1147	1169	1277	1471	985	1716	2099	1256	819	927	1235	1671	2451	1208	2389	906	2669	1653	1722	2653	1600	1092	1203	141	261	364	220	281	470	182
CNAG_01242	1980	2233	1475	1768	1012	1402	1430	1450	3130	2016	1786	2209	1161	1511	9729	6781	12906	16213	10998	12697	10552	13359	10310	6113	12933	17010	10287	7546	909	1221	1515	885	1362	2021	895	814	2609	2435	1726	1183	1167	1527	1055	1358	805	1031	406	652	1215
CNAG_01243	1682	2089	1332	1850	1174	1486	2081	2257	2889	1675	1797	2376	1054	1261	1566	3177	3272	2981	2703	3179	2434	3627	2956	1427	3162	3451	2898	2208	1122	1343	1981	1143	1091	1264	1423	1184	1504	1667	1835	1446	646	860	915	919	614	666	903	1865	1024
CNAG_01244	27	68	40	46	88	249	44	55	90	67	61	101	99	190	39	54	84	80	181	176	63	82	85	37	97	148	170	179	25	29	31	6	72	92	43	11	22	33	11	10	76	117	77	149	171	109	43	160	83
CNAG_01245	1329	1799	1134	1289	1110	2160	2279	2225	2537	2040	2164	2372	1034	1418	1045	2705	1944	1088	1104	1438	1764	3123	2111	799	1670	1678	1682	1532	325	458	586	713	593	871	404	954	681	685	1108	842	332	309	367	303	150	259	469	414	381
CNAG_01246	441.74	879.6	478	582.75	433.73	1062.54	760.85	793.87	948.04	1030.56	815.56	870.01	383.59	521.48	377.76	852.07	826.99	403.78	398.57	466.97	417.96	888.66	1053.78	258.67	577.18	631.31	769.4	564.78	93.07	112.62	306.43	392.9	179.1	309.05	192.39	508.8	169.79	145.2	406.64	236.41	112	106.61	235.34	275.54	125.94	140.59	315.93	546.69	306.53
CNAG_01247	795.26	1194.4	830	832.25	445.27	1096.46	1182.15	1236.13	1352.96	1525.44	1459.44	1499.99	517.41	689.52	572.24	528.93	678.01	651.22	573.43	560.03	736.04	876.34	789.22	320.33	859.82	1018.69	626.6	498.22	90.93	166.38	231.57	343.1	181.9	309.95	112.61	485.2	261.21	243.8	490.36	298.59	129	133.39	142.66	179.46	151.06	117.41	180.07	255.31	165.47
CNAG_01248	2245	2524	2062	2452	1457	2254	2755	2729	4325	2854	2438	2718	1443	1931	1999	2294	2418	2577	1688	1893	2421	3083	3344	1801	3167	3487	2901	2285	1382	1663	1672	2253	1389	1889	1090	2434	2790	2505	3551	2847	1158	1332	631	803	621	592	859	1472	710
CNAG_01249	1049	1516	943	1131	660	1163	1492	1555	1847	1465	1450	1580	665	880	1023	1715	1428	1296	872	1014	1543	1841	2286	895	1464	1516	1014	751	670	804	1002	1329	827	1235	743	1510	1328	1378	1730	1331	710	778	303	280	245	250	288	541	341
CNAG_01250	1910	2498	1915	2395	1822	2740	2391	2499	4205	2400	2602	2778	1901	2432	1115	2501	2491	1812	1575	2062	1510	2600	2744	1067	2316	2507	2094	1340	916	1177	1409	2009	1034	1564	608	1168	1934	1724	2600	2147	907	1044	351	327	171	219	695	713	333
CNAG_01251	9352	6238	10426	10891	8125	4621	6341	7070	13488	4564	5466	5508	7638	7315	10597	10206	11576	14483	11434	13062	9836	12803	9532	11394	13410	14568	10557	11256	12186	12407	13677	8935	10561	7857	12565	7177	12269	13356	10244	9974	10583	14372	2161	2430	2373	2061	3358	6028	2483
CNAG_01252	1455	1911	2741	2655	1734	3451	1340	1361	4308	3376	1770	1559	1546	2096	1008	374	1632	2376	1606	1510	545	550	848	1426	2009	2437	1403	1309	7659	9462	14252	14975	10352	16521	7493	22615	12277	14430	12265	9550	7279	8536	514	1917	1393	304	1207	3141	1183
CNAG_01253	1610.18	2379.47	1204.79	1109.91	1231.82	2823.64	2888.72	2842.6	2045	2346.26	3382.32	2830.24	1429.75	1799.69	1164	1970.87	998.73	799.78	628.61	695.69	1279.86	1842.76	1050.37	610.86	1341.59	1308.55	1135.99	1203.53	178.36	264.15	217.77	308.22	342.54	536	213	558.84	346.42	355.66	697.75	473.53	343.24	336.8	340.48	293.28	105.26	149.7	448.76	454.42	427.2
CNAG_01254	287.82	440.53	276.21	309.09	209.18	507.36	453.28	422.4	362	363.74	390.68	406.76	203.25	295.31	251	388.13	550.27	302.22	275.39	202.31	278.14	370.24	408.63	159.14	396.41	423.45	360.01	267.47	150.64	183.85	217.23	353.78	125.46	220	107	414.16	200.58	212.34	287.25	192.47	115.76	122.2	128.52	228.72	141.74	106.3	134.24	330.58	192.8
CNAG_01255	10416	8310	9596	8730	4752	5454	5901	6448	12125	6119	7336	7703	2311	3109	6053	12104	20038	15510	4775	6285	8567	10978	8297	8555	17228	16343	9281	6647	6325	5942	6955	6685	3634	3935	4442	4760	7293	7084	6813	5104	1545	3276	4004	5020	4304	2609	4553	9708	4758
CNAG_01256	124	173	134	169	124	240	142	166	433	349	328	412	102	145	134	150	323	227	250	247	181	237	405	231	436	535	175	132	1163	1347	1469	2930	889	1549	712	2084	5488	5536	6625	5113	822	645	42	88	64	48	90	135	50
CNAG_01257	623.35	885.49	670.43	810.85	1016.66	2476.82	1416.6	1339	2732.85	2868	2028.32	1833	1302	2222.14	389	514.77	757.9	484.77	957	1123.43	497	800.47	1002.36	509.26	997.32	1057.31	916.47	815.52	4692.54	5853.59	15123.9	19219.9	11615	21953	9977.89	28798	10191.8	11062.5	61406	42014	12557	13771	203	356	224	128	518	1287	411.46
CNAG_01258	4567.65	3584.51	3404.57	4187.15	2021.34	2046.18	3632.4	4100	6544.15	2446	4007.68	4071	2095	2347.86	3480	8294.23	10119.1	7856.23	4885	5869.57	6649	10127.5	6863.64	5603.74	8094.68	8338.69	4032.53	2928.48	5386.46	5738.41	5164.08	2744.07	2321	2367.03	4558.11	2722	7636.16	7703.46	6177.03	4692	2295	3509	1267	1339	1253	917	1077	1835	1879.54
CNAG_01261	13217	11381	13385	12185	6139	7076	11429	12496	13031	8384	11045	9848	6806	7523	10166	15817	15275	27876	14878	16399	19410	19670	8381	20900	20609	23420	8373	12101	15267	15811	14184	9476	8301	10351	16216	11508	24090	27198	8138	6739	10524	16635	4217	5460	4827	3815	4829	8711	6480
CNAG_01262	2071	2581	2631	2343	1596	2764	2933	2908	2242	1948	3710	3186	1342	1885	524	759	623	1037	612	782	712	815	903	906	859	915	1151	994	2759	2740	4338	3940	2585	4067	3629	3908	2775	3180	4315	2785	2097	3212	58	197	90	30	155	256	173
CNAG_01263	4228	5038	4740	4489	3158	5625	6093	6034	3836	3345	4491	3969	3968	5544	2453	4410	2924	2444	1625	1774	2952	4214	4841	2194	2674	2402	3474	3184	812	1059	1464	1856	1520	2652	1273	2501	1641	1697	2370	1603	1599	1972	826	728	324	778	2222	1612	1219
CNAG_01264	2058	3140	2344	2360	2078	4714	4192	3830	9928	8906	4357	3821	1492	2171	1614	4326	3039	1987	1777	2146	3833	4750	5922	3331	3042	2923	2975	1601	302	352	462	875	963	1558	465	1079	845	686	2973	1961	271	538	396	472	203	272	838	1198	678
CNAG_01265	495	713	564	547	333	773	663	623	950	872	847	755	446	523	688	553	813	802	532	492	662	742	764	707	926	939	575	636	117	174	151	243	256	437	106	361	305	273	234	166	276	224	141	230	254	185	224	394	225
CNAG_01266	4139	4192	4162	4570	3559	3493	4793	4884	7562	4132	4290	4391	3029	3288	2800	5524	6992	7484	4671	5416	7052	9502	8390	6151	6346	6731	3877	3011	7766	8606	10632	7526	6014	6646	7616	6161	11112	11952	11270	9458	5354	6605	1044	1736	1631	1014	1585	3498	1611
CNAG_01267	1213	1737	1334	1184	947	1793	2429	2303	2393	1839	1016	873	1380	1856	288	251	446	447	234	200	351	437	406	311	460	465	229	220	462	583	770	1375	592	860	440	1528	785	847	1381	993	837	743	9	25	23	5	41	50	40
CNAG_01268	33	46	49	47	21	41	63	58	78	71	80	52	20	29	22	32	46	44	20	20	32	43	58	40	59	93	9	6	2	0	2	4	3	2	4	7	3	6	3	3	1	0	0	7	11	4	3	6	10
CNAG_01270	6744	9440	6857	6643	5690	13804	8996	8837	10496	10412	14179	12329	5158	7380	4300	5824	6065	5849	3419	3513	4584	6130	6393	4388	5903	6371	4448	4253	3031	3363	4248	6276	4112	7611	3127	7307	5265	5006	9000	5891	3276	4581	693	875	708	554	1422	2026	894
CNAG_01271	1698	2767	1981	1979	1150	2534	2759	2606	2946	3635	3776	3261	1048	1393	1266	1439	1635	1616	900	923	1374	1699	1612	969	1718	1925	884	737	376	572	1094	1493	597	956	412	1410	843	893	1651	1215	493	474	316	413	329	239	335	794	484
CNAG_01272	10042	8946	5430	3520	4340	10033	5740	6517	5104	2027	4597	4701	937	1356	794	3696	31933	3928	3537	2940	1277	1451	1387	1530	6028	4604	1605	1337	1402	1444	6489	764	7710	11619	5058	1703	745	907	639	341	646	2117	1737	1150	383	387	4971	3704	2175
CNAG_01273	1727	2662	2001	1873	2400	6788	3495	3340	4002	4646	4462	3908	1733	2668	1041	2815	2234	1241	1013	1257	1770	2847	3216	1446	1904	1765	2298	1672	660	715	1073	1063	1275	2533	917	1639	945	976	2165	1510	706	985	370	305	136	210	887	1062	502
CNAG_01274	9265	10942	9768	10367	7559	10806	12088	12355	14820	10646	11846	12431	6935	9353	9055	12821	13473	13708	6459	7846	13259	17297	12812	9496	12518	12167	10289	8307	7706	8294	13388	12393	8077	11849	9283	12335	12966	12157	16383	12081	7532	9839	1354	1694	1221	1046	3218	5775	2195
CNAG_01275	2409	3013	2853	2359	1000	2307	4283	3952	6108	5051	4589	3738	1991	2827	1191	3038	2390	1765	758	1028	1666	2356	2208	1597	1875	1646	1296	1922	475	690	783	478	480	993	688	993	1348	1692	379	264	941	1229	84	55	16	41	281	333	202
CNAG_01276	2033	2637	2304	2732	1083	1701	2396	2360	3893	2861	3002	3412	1324	1788	766	2587	2920	1748	402	458	1599	2193	3816	1327	2208	1941	2913	1682	513	691	3026	2602	1342	1558	1282	2149	1685	1297	3897	2571	834	1294	834	1072	867	785	1301	2781	890
CNAG_01277	17851	13093	20637	18761	4284	5490	8202	9646	20643	8194	6516	5983	7668	10014	2184	16991	27300	9897	508	539	6894	10125	6328	4607	4129	2606	21074	9120	8461	8047	37812	21228	6664	9716	23800	15355	4734	5666	14708	8572	7632	14812	4563	5921	7317	5061	6250	11011	3941
CNAG_01278	4403	3985	3197	3636	2137	2224	3370	3750	7949	3562	4518	4817	2224	2523	4194	5336	9325	5578	4981	5974	2896	4248	6340	4185	8694	10685	4675	4293	6677	6642	7097	1270	2725	2354	6671	1866	4570	6678	2664	2314	1647	2612	1752	1785	2288	2771	2516	2767	1922
CNAG_01279	525	838	658	712	305	934	782	837	1214	1359	1223	1156	346	507	586	686	869	803	441	482	819	1251	1360	605	941	1093	745	545	104	121	193	436	298	461	159	393	217	201	434	336	97	168	228	405	230	157	360	447	366
CNAG_01281	574	892	581	540	331	853	914	930	997	1098	1266	1139	355	502	688	982	811	475	532	544	912	1336	1017	543	972	1326	449	426	162	207	216	226	151	261	172	390	287	334	393	278	123	165	193	203	105	116	202	281	288
CNAG_01282	1839	2512	1782	2024	1409	2490	2153	2204	2839	2254	1958	1941	1434	1771	2096	2271	2940	2763	2087	2267	2442	3136	2854	1467	3006	3210	2088	1703	857	1105	1578	2271	1597	2370	698	2163	1785	1808	2039	1512	1284	1424	344	538	376	379	533	989	445
CNAG_01283	667	1115	775	915	733	1330	829	868	1124	893	979	1159	863	1181	761	1607	1275	1397	1019	1401	1206	2486	2904	715	1200	1364	5185	3752	789	924	731	1252	677	1065	949	1378	624	642	1484	1207	614	763	865	1260	575	771	2236	4321	1438
CNAG_01284	1838	2949	1715	1757	1414	3275	3278	3128	3046	3372	4629	3943	1112	1654	2122	3365	3145	2486	2131	2380	2615	3689	2333	1951	3067	3235	1926	2931	836	1040	1212	1218	1166	2048	1020	2384	1443	1563	1834	1255	1035	1234	782	921	547	568	1377	2314	1193
CNAG_01285	344	622	338	398	144	392	448	424	610	673	869	920	195	181	148	464	665	246	53	47	552	917	1104	340	521	393	488	181	156	129	209	377	728	875	349	448	108	74	696	588	102	586	240	339	91	125	515	757	333
CNAG_01286	347	691	327	449	462	1287	639	630	761	671	616	617	607	889	291	296	456	246	799	869	284	380	550	143	533	546	595	412	380	473	391	681	699	1300	268	869	530	579	790	574	672	761	29	67	46	15	71	138	34
CNAG_01287	13134	19781	13060	12778	9989	21098	19168	18514	20901	22222	23079	20263	10386	13686	1677	5319	1310	2538	1671	1287	3799	3542	10227	2281	1151	1641	5269	4921	9760	10979	15242	16464	11104	16694	10535	18995	15579	15933	25170	17472	9151	11867	1546	2543	1915	1386	2678	5014	2300
CNAG_01288	271	472.4	280	323	613	1300.37	991.11	973.54	1434.93	1382.47	1055.61	1199.62	553.86	694.47	857.26	2607.79	1821.13	621.87	835.34	974.81	1056.57	2637.75	1315.19	440.26	806.07	911.04	835.68	1109.59	164	155	177.78	104	333	398.95	206.81	218	178	240	277.67	182	200	297.99	309	218	88	193.66	446	304.65	359
CNAG_01289	172	326.6	96	115	52	153.63	355.89	369.46	177.07	221.53	300.39	324.38	40.14	47.53	225.74	377.21	334.87	170.13	105.66	100.19	363.43	539.25	336.81	117.74	317.93	377.96	71.32	78.41	17	23	22.22	61	9	9.05	22.19	92	20	35	62.33	64	3	1.01	92	145	87	44.34	33	72.35	156
CNAG_01290	388.04	517.13	281.05	266.15	169.72	279.73	581.18	551.46	333.74	269.91	545.44	596.13	135.58	145.15	496.59	531.74	320.9	256.9	267.11	239.31	523.62	644.48	440.38	218.23	476.07	621.1	283.4	294.47	102.69	121.54	117.74	96.41	103.66	121.1	111.26	207.33	87.53	91.14	184.17	162.82	59.76	87.63	102.96	132.93	75.8	68.33	88.04	149.78	173.53
CNAG_01291	2802.25	3480.38	2835.95	2721.4	2891.16	4230.63	3878.62	4196.73	4759.71	4367.44	5376.61	4915.19	2001.62	2441.62	1381.87	2674.86	2002.34	2132.51	1952.01	2278.54	2227.61	3229.78	1843.69	1627.67	2621.22	2831.18	1429.31	1109.21	2469.95	2187.8	4897.84	4198.4	4258.65	4881.96	3175.84	2663.15	3797.34	3808.78	4008.39	2738.39	2683.42	4364.53	955.57	1135.4	407.03	302.54	1071.67	1668.49	1148.88
CNAG_01292	1205.71	1468.49	1082	1231.45	826.12	1415.65	1369.2	1516.82	1576.55	1096.65	1537.96	1647.68	609.8	982.24	824.54	1053.41	1229.77	1118.59	858.88	951.15	1050.78	1282.74	1114.93	642.11	1584.72	1930.72	1139.29	546.32	545.37	578.66	1052.42	1136.19	693.69	911.94	688.9	642.52	636.13	738.08	741.44	595.79	409.82	630.85	670.48	697.67	371.17	264.13	408.28	801.73	631.6
CNAG_01293	748	750	1122	1671	848	570	696	795	2496	914	606	873	933	797	621	1330	1321	2954	1038	1460	1076	1632	2773	1216	2151	1968	3818	1865	804	816	2807	1172	1145	811	2252	842	841	910	1733	1569	525	1164	949	960	1080	1544	1215	1718	921
CNAG_01294	637	994	521	651	262	699	986	928	1478	1341	999	956	326	515	537	637	786	560	390	433	641	848	908	388	943	1055	423	398	375	462	553	578	212	446	436	932	642	677	1113	703	174	181	120	158	178	129	126	252	188
CNAG_01295	2555	3754	2078	1918	1366	3372	3269	3068	3408	3635	5503	4476	1485	2059	1976	1458	1613	1773	1406	1362	1327	1441	1386	937	1981	2366	1008	1047	486	715	567	641	1013	1699	472	1170	852	888	1521	881	821	848	160	269	211	146	259	424	263
CNAG_01296	825.07	1021.48	716.64	875.81	642.59	1023.57	1377.39	1485.67	1922.45	1096.14	1124.94	1282.36	581.09	871.47	987.86	4218.18	3125.17	1237.79	1499.28	2333.21	1651.37	5224.45	2059.8	565.81	1649.12	1849.38	1589.61	2243.71	750.22	831.47	645.06	714.26	755.15	1059.06	559.09	686.59	781.43	918.3	2029.96	1558.29	589.18	572.44	531.53	493.58	279.97	421.14	718.69	567.37	718.73
CNAG_01297	1158.93	1805.52	1158.36	1231.19	919.41	2441.43	1853.61	1728.33	1938.55	1997.86	2037.06	1976.64	898.91	1385.53	1145.14	1785.82	1600.83	1321.21	856.72	1083.79	1280.63	1892.55	1707.2	1022.19	1635.88	1524.62	1590.39	1415.29	316.78	399.53	530.94	520.74	427.85	802.94	340.91	692.41	519.57	571.7	724.04	556.71	369.82	441.56	317.47	471.42	297.03	198.86	470.31	930.63	583.27
CNAG_01298	5519	4834	5496	5592	3820	3807	5896	6021	8724	4294	5044	5647	3488	4042	4103	5865	6051	6284	4593	5038	5471	6659	5898	5136	6481	7291	4484	3848	4412	4741	5509	4351	2949	3526	4939	4628	6403	6411	6337	5013	2934	3862	1198	1174	909	954	1494	2162	1110
CNAG_01299	6.01	10	11.01	19.03	18.01	52.04	24.01	12.01	35.07	23.03	45.06	40.06	27.05	37.01	6.02	27.05	27.1	32.13	9.07	24.06	31.08	48.22	77.25	23.08	47.16	41.39	47.06	38.02	1	5	3	3.05	8.01	11.03	1	19.02	5	6.09	10	23.13	8	6.01	23.11	30.61	26.84	16.22	17.01	19.02	30.27
CNAG_01300	5131.99	7685	5404.99	5494.97	7146.99	13402	11117	11658	10654.9	11303	12585.9	11007.9	6847.95	7274.99	2660.98	10804	5029.9	3251.87	1957.93	1924.94	5143.92	8815.78	8202.75	3527.92	3671.84	2848.61	7069.94	5023.98	250	303	398	628.95	1205.99	1543.97	530	1220.98	510	429.91	2364	1531.87	467	678.99	1079.89	859.39	244.16	425.78	2920.99	5199.98	2113.73
CNAG_01301	779	1374	935	1036	598	1414	1232	1178	1419	1247	963	1121	707	957	1087	1525	1491	1673	1244	1332	1394	1950	1464	965	1364	1745	1165	1344	634	740	1044	1182	641	1099	805	1362	764	848	1292	908	622	717	465	748	645	384	729	1557	950
CNAG_01302	1989.06	3251.08	2757.52	2515.28	2314.52	5783.97	3312.12	3498.99	4965.34	5070.11	5316.93	4369.11	3596.66	4911.23	1241.97	1197.44	1737.4	1320.75	1272.49	1557.4	1047.7	1463.15	1301.79	884.25	1420.7	1548.14	1287.75	1211.61	1361.95	1367.54	1858.68	2319.44	2249.68	3437.39	1525.84	3320.27	2056.81	2215.72	2935.18	1875.68	1721.87	2747.84	196.6	181.76	180.82	123.78	391.85	471.84	234.66
CNAG_01303	883.94	1699.92	807.48	1138.72	698.48	1628.03	1505.88	1527.01	1825.66	1657.89	1483.07	1705.89	830.34	1084.77	831.03	1651.56	1601.6	981.25	1066.51	1379.6	988.3	1775.85	1490.21	478.75	1340.3	1341.86	1084.25	1150.39	379.05	512.46	544.32	807.56	499.32	960.61	268.16	827.73	552.19	571.28	1108.82	860.32	428.13	456.16	261.4	308.24	210.18	185.22	359.15	494.16	256.34
CNAG_01304	722	1230	628	731	700	1480	1461	1444	1380	1282	1327	1512	596	912	663	2047	1526	710	690	962	1157	2313	1492	446	1081	1018	1192	1141	245	313	392	640	328	602	241	936	405	420	962	741	233	282	270	220	93	186	492	357	246
CNAG_01305	4673	7440	3996	4407	4825	10341	10776	9794	11727	11031	6842	6503	4936	6919	2119	5076	3193	2325	2338	3113	4167	5753	3976	2093	3162	3009	4336	3294	731	904	1420	1557	1885	3099	935	1881	1337	1233	2981	2100	1358	1590	459	378	183	294	1125	1478	553
CNAG_01306	709	861	685	736	506	916	1013	984	1223	955	974	1083	439	640	778	1056	917	880	859	1141	1076	1556	1458	644	1244	1229	928	751	255	277	309	343	353	508	245	605	509	501	500	423	263	262	221	196	102	143	294	361	215
CNAG_01307	5346	6404	6312	5148	3428	8734	8040	7945	6696	6741	7463	6129	4382	6853	4151	4686	4272	6403	3235	3737	5517	5712	3935	4715	5038	5063	3314	5624	1299	1589	3008	5069	2432	5178	2307	8693	3218	3605	3156	2197	4024	4465	620	661	296	299	922	1216	820
CNAG_01308	1861.89	2244.87	2090.35	1954.11	1284.62	2070.06	2950.31	2897.98	2530.64	1931.56	2467.5	2237.81	1107.17	1496.11	1136.25	2555.79	1994.94	1812.42	1393.28	1675.67	2386.65	3353.66	2135.48	1398.45	2391.56	2588.01	1030.11	971.33	1554.5	1888.48	1721.44	1003.69	1044.23	1591.69	1948.19	1662.74	1962.42	2327.49	1644	1314.33	1221.42	1920.01	554.87	603.97	394.39	352	447.82	665.43	809.31
CNAG_01309	1141.11	1432.13	1223.65	1120.89	1061.38	2081.94	1513.69	1457.02	1511.36	1519.44	1764.5	1547.19	874.83	1127.89	924.75	1138.21	1211.06	1190.58	741.72	725.33	957.35	1122.34	1121.52	894.55	1224.44	1160.99	1062.89	966.67	460.5	559.52	946.56	966.31	832.77	1207.31	690.81	1131.26	859.58	890.51	1132	776.67	529.58	706.99	192.13	296.03	184.61	137	359.18	632.57	277.69
CNAG_01310	157	364	132	191	265	707	505	448	499	528	450	495	230	320	231	1201	1014	235	319	439	368	1304	776	138	336	345	466	705	14	45	55	61	91	122	20	84	58	69	155	110	35	30	154	120	41	83	186	153	143
CNAG_01313	2391	3245	2244	2042	1679	3731	2723	2652	2570	2759	4059	3241	1603	2416	2454	1365	1745	2634	1344	1465	2094	2100	1411	1019	2557	3224	1917	1843	902	1012	1190	1620	1304	2031	1074	2263	1349	1434	1799	1123	1047	1220	1316	1900	985	732	1377	1899	1659
CNAG_01314	3384	4596	3384.61	3398	1175	2476	3235	3487	5242	4906	3930	3672	1591	2426.59	5543	3209	5234	7759	4347	4991	4562	6177.75	3901.69	2499	5435.69	7458	5369	5960.8	1666	1893.54	3241.13	4449	1905	2837	1666.99	5027.74	3619.24	3868	4098.95	3173	1686	2494.55	2257	2867	1871	1644	2735	4183	2390
CNAG_01315	2795	2666	3082.39	3244	1980	2143	2153	2298	4189	2202	2141	2223	1898	2458.41	1962	2308	3096	3701	2407	2866	2676	3041.25	4381.31	2334	3568.31	4072	2946	2125.2	1934	2291.46	3619.87	3469	2650	3395	2445.01	2549.26	3192.76	3343	3163.05	2630	2511	3381.45	350	582	421	272	746	1447	506
CNAG_01316	359	611	608	671	370	765	440	469	803	734	708	770	334	401	275	544	849	664	418	427	450	683	1168	682	990	836	936	494	359	387	1682	798	570	951	790	701	466	491	701	462	305	566	374	505	248	227	619	1104	561
CNAG_01317	366	759	435	623	582	1446	545	532	871	999	629	769	709	887	290	251	583	367	594	669	222	377	839	196	569	582	736	478	120	189	199	577	348	562	76	448	299	265	853	668	249	254	63	145	58	40	191	501	106
CNAG_01318	3338	4154	4273	4298	2424	3913	4263	4480	6746	4931	4727	4737	2347	3259	4254	5033	4640	6048	4776	4600	6008	6653	4723	3808	5241	5227	4313	4523	2837	3119	4106	4041	2665	4085	3137	4224	4440	4478	5989	4218	2121	2804	1078	1299	924	962	1416	3030	1491
CNAG_01319	1319	1935	1199	1208	1068	2238	2033	1986	1824	1893	2419	2166	895	1237	1066.39	1120	992	1073	968	983	1202	1331	1148	925	1425	1447.38	899	745	440	536	604	1037	780	1264	431	1659	869	834	1330	885	663	738	187	256	218	188	248	505	242
CNAG_01320	1631	2403	1705	1703	1797	3314	2769	2700	2732	2572	3087	2813	1483	2201	1176.61	1962	1523	1240	1023	1176	1515	2133	1704	922	1610	1635.62	1352	1148	632	707	1005	1057	1078	1716	697	1306	1075	1131	1741	1268	781	907	252	346	237	201	558	891	529
CNAG_01321	13742	16586	13008	12250	11035	19238	15231	16818	17443	13990	17958	15248	10764	13323	6938	7806	5904	8262	4373	4717	6803	7818	6609	5441	6734	6944	6997	7802	12921	13441	15726	16373	13664	19819	13814	21196	15338	17152	22876	15571	12097	16181	1300	2142	1427	1002	2197	4073	2298
CNAG_01322	2335	3562	2570	2674	1674	3887	3526	3401	4041	4285	4368	3865	1505	2078	1340	1774	2589	2423	1356	1427	1704	1892	2557	1634	2370	2553	1791	1551	827	943	1595	1788	1274	2207	861	2204	1400	1606	2189	1680	955	1142	478	838	608	377	665	1438	765
CNAG_01323	10439.9	16061	9461.93	9449.88	7573.92	19153.8	16534.9	16628.9	14531.9	16164.9	19893.9	17568.8	7824	11495.9	2307	4694.77	2730.59	2741.53	1686.94	1576.85	2925.81	3316.85	3706.78	1630.9	2597.64	2642.4	2773.92	2737.81	3431	4367.99	6207.93	6881.98	4885.95	7900.89	4423	9228.98	4991	5675	11319	7712.99	3804	4958.98	1005	1567.95	914	706	1559	3124.95	1847
CNAG_01324	369.08	492.05	385.07	394.12	359.08	826.24	434.1	480.07	760.15	720.1	725.08	659.17	204	357.09	284	392.23	542.41	341.47	187.06	223.15	333.19	469.15	503.22	309.1	612.36	506.6	398.08	233.19	92	111.01	250.07	272.02	206.05	403.11	139	261.02	239	185	233.02	141.01	98	149.02	119	149.05	83	78	234	275.05	142
CNAG_01325	120	249	185	219	157	436	200	201	315	356	321	310	121	171	97	191	205	201	119	126	218	313	517	122	205	232	304	154	47	48	148	187	223	344	111	199	110	106	181	154	61	155	121	121	78	77	199	339	121
CNAG_01330	2072	2872	2155	2402	1611	2653	2582	2601	3497	2688	2194	2580	1648	2184	1917	2427	2455	2611	2117	2262	2261	2841	3389	1597	2594	2724	2484	2026	1255	1602	2093	2644	1691	2413	1148	2371	2022	2131	2693	2129	1314	1745	452	678	531	443	724	1143	556
CNAG_01331	606	959	816	772	723	1917	955	908	1207	1600	1529	1320	493	729	1116	1855	1089	855	1285	1348	3683	5103	7767	1887	1831	1945	854	475	1180	1544	1891	3458	1367	2666	949	4767	1589	1632	3619	2632	1096	1062	251	678	359	188	462	786	373
CNAG_01332	5709.97	9743.95	5478.97	5571.91	8880.99	19012	14170	14057	12468.7	13916.8	14896.9	13293.8	8306	8617.99	2959.98	12775.9	6867.06	3469.92	2360.98	2618.97	6378.74	10858	11004.7	3942.8	4969.79	3996.82	8380.88	6201.99	439.67	568.98	737.79	1216.31	1789.31	2122.52	951.64	1758.69	843.95	646.93	3428.61	2263.33	876.95	962.94	1970.71	1576.13	455.7	745.89	4786.26	6075.19	3145.4
CNAG_01333	37.03	89.05	75.03	95.09	23.01	66.02	41.02	58.02	213.29	215.22	127.12	172.19	33	28.01	12.02	76.09	229.94	42.08	8.02	10.03	135.26	309.97	423.28	73.2	120.21	68.18	119.12	26.01	32.33	29.02	50.21	168.69	202.69	265.48	63.36	101.31	28.05	26.07	117.39	135.67	21.05	157.06	88.29	146.87	46.3	38.11	256.74	298.81	97.6
CNAG_01334	253	398	410	484	247	335	186	230	707	514	427	518	196	207	130	823	1747	546	332	437	983	2205	2721	820	1046	818	1374	849	207	175	393	987	1342	1097	397	538	274	259	769	754	207	878	1198	1279	714	869	2433	3525	1399
CNAG_01335	427	551	695	758	238	395	368	363	779	466	447	576	320	416	233	679	1427	1175	191	227	620	979	1416	705	871	670	2942	1503	446	441	1386	863	522	696	1143	738	464	485	886	475	350	902	598	791	1025	647	882	2058	705
CNAG_01336	143	212	95	129	89	205	234	207	264	220	375	298	35	60	341	209	232	269	229	240	275	284	315	171	424	516	119	101	31	41	37	46	62	93	39	125	41	56	90	56	23	22	90	160	147	93	62	125	117
CNAG_01337	2090.02	2892.46	2077.75	2715.26	1021.03	1980.15	1948.37	2051.42	3000.23	2498.62	2265.86	2453.06	1184.03	1629.69	1830.72	1037.46	1745.47	2622.55	1735.06	1941.66	1542.08	1552.75	1982.73	1633.15	3067.88	3670.93	1386.12	944.37	5302.12	6155.75	7161.2	11123.1	3585.23	5805.28	4214.47	9105.47	6560.3	6762.16	10824.9	8204.93	3334.11	3767.35	220.14	681.22	647.5	172.84	222.93	1049.81	450.94
CNAG_01338	2307.98	2935.54	2273.25	2485.74	1607.97	2253.85	3160.63	3096.58	3340.77	2632.38	2879.14	2722.94	1452.97	1834.31	2618.28	1842.54	2353.53	3694.45	2288.94	2409.34	3827.92	4213.25	2907.27	2931.85	3042.12	3643.07	1802.88	1967.63	932.88	1285.25	1495.8	1440.94	1690.77	2102.72	1040.53	2074.53	1386.7	1557.84	1670.07	1422.07	1464.89	1590.65	476.86	762.78	709.5	431.16	720.07	2417.19	943.06
CNAG_01339	3185	3836	3175	3686	2664	3106	3620	3659	6943	5018	4180	4684	2740	3106	2570	3282	3822	3132	3262	3817	2716	3743	3906	2797	4954	5411	3188	2463	5109	5846	6955	7880	5751	6671	3821	6760	8626	8699	9349	7403	5212	6600	835	1338	928	641	1512	2846	1037
CNAG_01340	4642.02	3790.01	4843.75	5854.41	4017.03	4972.14	4265.6	4562	8075.03	3490.3	4014.97	4563.09	4144.39	5255.02	3504.45	4662.53	5481.98	7459.62	3727.68	4638.11	4754.13	6045.04	5518.84	4437.53	5893.53	6151.38	5360.81	4292.88	3790.66	4209.89	5529.48	3583.08	3409.36	3671.31	3764.05	2576.71	5641.36	5831.02	5477.77	5244.84	2956.81	4005.74	1160.27	1701.78	2035.64	1598.94	1524.35	3113.2	1639.93
CNAG_01341	26817	25533	24012.2	16382.6	20636	39727.9	29746.4	27372	17973	18462.7	30219	20624.9	17503.6	24192	23181.5	13393.5	7748.02	20112.4	13530.3	14494.9	17845.9	11932	5431.16	20556.5	17911.5	19257.6	12295.2	16913.1	3071.34	4364.11	2624.52	1707.92	4499.64	8892.69	6385.95	6152.29	5775.64	7434.98	234.23	149.16	6876.19	7957.26	429.73	168.22	66.36	242.06	499.65	352.8	397.07
CNAG_01342	1658	2196	1706	1706	1458	3194	2415	2280	2287	2017	2480	2573	1338	2204	1743	1322	1387	1932	1984	2160	2054	2106	1648	1337	2148	2433	1497	1621	1520	1630	1671	1515	1476	2790	1470	2374	2105	2252	2019	1509	1402	2049	220	283	204	176	444	834	346
CNAG_01343	400.92	707.69	505.74	688.26	534.49	1091.7	759.92	672.69	1099.51	926.63	653.34	768.1	460.58	720.97	478.38	598.53	1060.04	1146.91	719.07	820.75	675.59	801.72	925.09	750.36	895.73	852.78	831.69	694.11	417.74	413.05	614.68	575.85	488.76	804.59	361.17	552.69	827.32	886.13	711.43	556.53	511.33	661.49	135.26	155.75	381	281.98	314.27	632.1	126.91
CNAG_01344	3130.08	2901.31	2408.26	1807.74	2537.51	3706.3	2773.08	2681.31	3562.49	3328.37	3201.66	2356.9	2113.42	2440.03	5009.62	4285.47	4540.96	6992.09	6531.93	7600.25	3309.41	2777.28	1565.91	4590.64	5745.27	7429.22	4384.31	4725.89	2019.26	2125.95	2290.32	471.15	2987.24	3951.41	1917.83	902.31	1820.68	2652.87	804.57	544.47	2862.67	3732.51	413.74	285.25	226	320.02	929.73	623.9	368.09
CNAG_01345	1146	1782	963	1067	1336	3260	2354	2352	2340	2686	2680	2437	1031	1570	907	1811	1501	1048	1097	1253	1212	1882	1616	870	1527	1596	1350	1045	251	343	456	530	635	1182	268	747	500	538	924	595	452	374	185	179	73	121	348	427	230
CNAG_01346	876.03	1393.69	912.98	954.65	488.37	1393.85	1565.47	1483.55	1783.56	2152.69	2185.42	1881.08	470.83	625.38	839.67	991.12	1034.79	905.87	472.98	491.9	908.86	998.93	1128.19	805.54	1350.3	1268.36	569.84	389.89	182.07	229.24	320.87	502.19	229.26	547.93	257.52	858.87	455.66	499.64	720.82	506.12	192.08	188.72	118.65	165.4	117.19	115.21	133.29	217.47	132.33
CNAG_01347	4858.97	6021.31	5282.02	4896.35	4325.63	8555.15	6339.53	6417.45	6807.44	6704.31	9271.58	7656.92	3769.17	4929.62	6193.33	5516.88	4674.21	7186.13	3823.02	3751.1	5981.14	6175.07	4316.81	4896.46	5596.7	5766.64	3542.16	4311.11	3704.93	4136.76	5389.13	5277.81	3931.74	5931.07	4351.48	6758.13	5861.34	5998.36	6078.18	4238.88	3643.92	4720.28	678.35	1061.6	815.81	706.79	1244.71	1864.53	1063.67
CNAG_01348	10338.9	12348.3	10583.2	8521.03	9536.24	19781	15858	15102	14916.7	13449.6	14868.6	10835.5	11798.4	14881.2	9921.05	7316.35	4987.05	8472.92	8295.83	8170.72	9336.8	8039.46	3088.7	5722.71	8533.66	9817.83	5343.31	8078.27	1403.96	2050.88	3254.9	1716.85	4801.89	8160.85	2077.91	3799.9	5566.79	7125.69	1064.08	805.61	7972.82	8050.85	464.32	625.72	361.55	245.2	438.49	374.42	750.73
CNAG_01349	18.06	21.68	26.84	10.97	22.76	31.01	18.05	19.02	51.32	67.35	21.42	25.51	20.59	22.77	14.95	22.65	28.95	34.08	25.17	21.28	25.2	40.54	208.3	56.29	36.34	66.17	50.69	50.73	1.04	4.12	4.1	4.15	6.11	7.15	2.09	2.1	7.21	10.31	16.92	8.39	10.18	6.15	17.68	27.28	34.45	33.8	15.51	56.58	24.27
CNAG_01350	2398.55	2644	1703.14	1773.4	1109	2286	2922.12	2827.06	2112.73	1860.33	2878.99	2551	1267	1921.98	3073.29	2886	1930.29	2717.43	1800	1902.56	2792.65	2771.05	1443	1760	2740.65	3216.02	1120.08	1565.47	1551.42	1812	1766.64	2081.63	1721	2825.62	1678	3164.48	2590.74	2627	3222	2295.74	1728	2067.69	262.26	363	287	210	256	670.33	316.27
CNAG_01351	1235.45	1729	1715.86	1607.6	842	1864	1602.88	1553.94	2246.27	2289.67	1815.01	1587	833	1242.02	1415.71	1229	1585.71	2208.57	859	909.44	1407.35	1554.95	1770	1410	1494.35	1887.98	1222.92	1091.53	390.58	469	600.36	762.37	652	1066.38	299	687.52	564.26	572	670	486.26	426	559.31	452.74	713	718	546	623	838.67	515.73
CNAG_01352	1923	3249	1702	2504	1742	3173	3471	3599	4712	3523	2653	3476	1823	2538	1911	2232	2847	2373	2800	3007	2239	3255	3324	1070	2958	3514	1018	1066	1321	1559	1867	1682	1877	2607	1186	1740	2068	2161	2841	2307	1534	1694	554	554	452	368	497	1280	777
CNAG_01353	218.54	519.08	164.77	271.94	230.54	624.08	667.04	648.96	1024.3	936.39	549.37	643.04	216.08	324.8	157.83	727.6	531.66	94.83	176.16	281.08	330.99	848.26	866.04	69.88	286.62	287.61	344.89	285.63	60.38	89.98	79.58	140.25	133.02	293.41	41.65	151.95	96.97	118.69	381.98	285.67	95.26	85.9	81.35	59	28.68	31.82	97	82.78	80.23
CNAG_01354	888	2454	833	1836	941	2139	4384	4158	9371	6206	651	747	891	1185	453	2227	455	340	252	168	1475	1587	6426	341	106	441	1142	815	465	565	894	482	1443	1996	732	1160	563	866	1202	1024	522	686	340	444	198	280	544	646	652
CNAG_01355	2075	2639	2338	2047	1746	3790	2907	2865	3167	3015	4458	3725	1367	2251	1930	2200	1704	2116	1389	1479	2394	2518	2950	2388	2438	2654	2016	2059	1017	1148	1798	1710	1527	2785	1313	2346	2092	2215	2190	1451	1197	1791	304	416	297	259	410	641	422
CNAG_01356	1692	1595	1649	2026	1203	1137	1495	1713	3070	1367	1613	1716	1037	1143	1459	1542	2706	3069	2748	3078	2173	2348	2012	1484	3336	3873	1224	853	2238	2466	2378	1396	1610	1600	1953	1338	2867	3198	3038	2621	1215	1756	411	547	497	302	463	1067	572
CNAG_01357	775	907	900	850	483	557	659	696	969	599	759	820	405	514	398	615	1239	1255	805	811	641	805	802	736	961	1132	556	408	943	978	1261	789	697	769	860	604	1075	1163	1236	975	479	709	460	726	622	457	531	906	647
CNAG_01358	8	10	6	7	15	28	6	9	10	14	9	21	12	50	15	24	79	42	45	51	42	49	36	15	35	47	147	128	1	4	4	2	8	14	0	12	3	0	4	0	4	9	274	496	738	321	130	242	321
CNAG_01359	875	1705	639	960	643	2055	1734	1691	1721	2056	2290	2527	611	908	835	1532	1589	745	771	792	1073	2115	2004	534	1387	1607	789	867	126	201	297	385	335	498	146	853	317	344	1190	729	213	200	301	498	219	180	529	594	618
CNAG_01360	5513	4681	4548	5489	4271	3383	4487	5146	10247	4049	4522	4712	3974	4200	3076	4882	9248	6985	6470	7774	3835	5353	5073	5138	8046	8459	3669	2875	8987	8974	11140	3200	6274	5811	8191	3259	9157	10985	5978	5590	5934	8833	1500	1875	1337	963	1830	3638	2277
CNAG_01361	6092	7341	6083	6405	5040	8017	7596	7667	11736	8264	8596	9063	4528	6282	6027	9063	8463	7300	4591	5342	6506	9547	8893	5214	8714	9031	6084	6070	5337	5609	7755	6740	4848	6656	6320	7487	7692	7978	12582	9205	3671	5718	967	1215	767	577	1766	2790	1551
CNAG_01362	4894	5727	4982	4427	3809	7109	5325	5132	5456	4865	5777	5020	3508	4940	4331	5220	4751	6683	4909	5479	5456	6046	4569	5293	5704	6060	3774	4184	1807	2142	2934	4228	2806	4880	1768	4734	3470	3565	3591	2771	2623	3219	782	883	657	593	1221	2559	995
CNAG_01363	903.51	1405.36	952.76	938.2	737.8	1866.36	1595.09	1545.4	1496.61	1591.08	1719.48	1544.07	691.08	896.11	1044.95	2057.09	1570.44	1089.67	818.77	931.36	1170.23	2112.27	1442.63	743.72	1277.5	1253.89	940.86	1094.49	281.86	336.41	567.22	555.17	555.49	922.98	334.8	690.45	598.09	604.61	739.85	519.95	394.86	436.13	324.98	302.91	174.57	250.52	360.38	375.79	343.5
CNAG_01364	860.49	1407.64	914.24	941.8	1136.2	3176.64	2057.91	2019.6	2806.39	3083.92	2452.52	2201.93	894.92	1346.89	668.05	1514.91	1558.56	610.33	530.23	704.64	1091.77	1917.73	2108.37	889.28	1373.5	1437.11	709.14	518.51	171.14	183.59	326.78	969.83	528.51	921.02	237.2	867.55	704.91	626.39	1876.15	1199.05	312.14	311.87	371.02	482.09	84.43	124.48	592.62	945.21	504.5
CNAG_01365	835	1031	678	797	459	812	928	979	1126	855	783	981	623	763	664	771	893	906	654	655	769	1250	1224	379	1118	1311	495	411	1263	1497	1676	1758	1335	1839	1232	1518	1685	1475	2881	2220	1212	1338	161	262	221	113	224	528	352
CNAG_01367	52	132.8	348.53	554.64	0	0	110.63	119.6	367	281	132.77	182.95	0	1	85.99	176.95	988.22	959.44	0	0	302.98	557.32	405	205	239.7	210.9	2	0	86.66	62.58	203.35	93.98	1	1	92.97	16.79	61	86	22.91	37.04	0	0	130.03	264.3	489.43	275.43	1	1	245.5
CNAG_01368	4	20.2	8.47	10.36	0	0	68.37	42.4	0	0	28.23	76.05	0	0	42.01	112.05	1.78	30.56	0	3	136.02	182.68	0	0	32.3	64.1	0	0	13.34	8.42	11.65	25.02	0	0	46.03	37.21	0	0	31.09	70.96	0	0	89.97	79.7	61.57	32.57	0	0	149.5
CNAG_01369	76	119	142	165	92	163	125	126	257	285	199	170	76	112	264	190	309	377	234	391	347	597	571	308	325	431	145	132	55	43	171	370	117	264	49	149	159	179	118	101	83	155	49	58	42	31	44	69	88
CNAG_01370	319	568	313	292	74	198	665	648	264	310	687	588	76	166	678	641	282	425	336	479	1072	1430	452	447	534	563	219	180	202	234	192	231	144	272	396	793	130	181	308	208	153	217	121	136	81	60	60	59	177
CNAG_01371	1220	1695	1363	1361	808	1793	1820	1746	1817	1783	2074	2088	676	1079	1795	1407	1511	2337	1022	1083	2760	2933	2149	1631	2025	2365	1502	1280	911	1007	988	1267	969	1720	924	1812	1211	1279	1876	1216	644	1134	351	700	630	361	356	912	491
CNAG_01372	820	1006	799	942	1090	1650	1153	1239	1302	1044	1302	1517	837	1143	534	546	771	823	1048	1149	1200	1783	1677	805	1212	1389	1258	761	668	703	1127	1691	1386	1966	742	1135	1757	1835	2075	1658	1055	1160	269	472	517	218	502	1697	599
CNAG_01373	1224	1765	1019.99	1139	572	1498.98	1248.99	1297	1994	1725.98	1894.99	2026.97	533	922	850	1318	2290.91	1502.99	1192.96	1196.92	903	1431.93	1601.94	627.83	2098.95	2224.97	1463	904	850	949	2887	2639	1073	1850	1245	2218.99	1488.99	1688	1736	1101.98	605	1066	568	795.97	726.96	408.96	796	1674.87	786.94
CNAG_01375	10595	10813	9940	9454	4000	6356	8940	9799	11603	7390	7662	6621	5570	8204	3926	5559	4521	9112	5029	6592	6714	6510	3126	4900	8111	9323	3731	3438	8488	8640	7759	4398	4071	6663	7552	5050	10594	11634	3651	2723	5598	10294	552	670	575	497	1052	1859	847
CNAG_01376	4680	5710	4922	6001	4041	4999	5768	6291	8109	4805	5058	5699	3832	4697	4439	8685	8089	8430	5015	6150	6819	10569	8402	5009	7233	8153	6098	4624	3039	3715	6093	5125	4212	5177	3335	4159	5590	5875	7882	6429	3548	4320	1925	2249	1870	1504	2702	5461	2679
CNAG_01377	2797	3021	3128	3396	2124	2504	2709	2939	4588	2581	2769	2961	1894	2342	2339	3314	4431	4495	2969	3474	3349	4163	4037	2991	4136	4350	3393	2395	2234	2409	4299	4638	2461	3364	2794	3971	3735	3846	4390	3474	2023	3025	609	723	620	546	1154	2232	790
CNAG_01378	4950	6638	5307	4842	3286	7888	6427	6475	8035	7202	6798	6124	3266	5675	2957	3266	3468	3827	2166	2475	3519	3828	3391	2844	3836	3885	2181	2144	1538	1732	2117	3302	1911	3908	1723	3984	2595	2560	3004	2170	1831	2607	445	625	438	370	774	1118	534
CNAG_01379	191.8	323.61	160.19	191.07	258.37	624.49	536.57	496.74	559.93	560.54	471.15	465.74	205.87	258.7	407.83	955.36	674.81	239.83	369.72	458	422.59	1080.18	848.4	240.83	363.61	400.89	571.4	798.87	7.32	13.16	9.29	7.08	51.97	51.85	10.32	16.24	8.17	9.24	46.01	27.23	17.44	13.42	341	270.83	79.33	195.74	524	565.67	385.92
CNAG_01380	2187.2	2922.39	3090.81	3164.93	2226.63	5283.51	3052.43	2821.26	3701.07	4007.46	3582.85	3071.26	2599.13	3850.3	1582.17	1545.64	1939.19	2449.17	1925.28	2272	1624.41	1615.82	1791.6	1990.17	1904.39	1914.11	2008.6	2135.13	770.68	1033.84	1779.71	3204.92	1688.03	3440.15	1087.68	3164.76	2799.83	3003.76	1174.99	888.77	1842.56	2162.58	143	233.17	184.67	129.26	330	499.33	158.08
CNAG_01381	1055	1592	1293	1159	909	2417	1859	1780	1760	2011	2258	1932	777	1004	842	1105	997	1183	772	886	1198	1509	1137	882	1194	1224	904	842	267	334	466	613	543	1060	396	1207	485	598	876	607	399	421	231	251	172	159	344	391	313
CNAG_01382	1676	2775	1395	1414	1210	2761	2929	2881	3134	2969	2754	2260	1644	2536	732	502	647	634	693	679	704	768	716	378	756	924	686	526	599	807	714	889	793	1498	568	1167	751	867	1306	824	796	933	127	196	132	92	256	550	199
CNAG_01383	0	3	2	1	0	3	0	0	0	1	0	0	0	0	0	0	0	0	1	1	0	2	0	0	0	0	0	0	0	1	0	0	1	0	0	0	0	0	0	0	0	0	0	0	0	0	0	0	0
CNAG_01384	434	375	691	395	132	208	521	504	1252	1440	2033	1377	97	177	371	127	309	311	168	143	280	251	842	2094	1370	1533	115	73	4760	6305	10179	25363	2552	5609	4844	17417	10849	10874	30055	20999	4321	4518	77	349	97	26	218	364	264
CNAG_01385	1447	1643	1976	2062	1197	2027	2087	2290	2499	2015	1282	1527	1509	1986	1606	4280	4306	4398	3176	3552	3980	4629	2826	3701	3314	3388	3204	2740	1647	1741	3261	3412	1444	1921	2436	3220	4290	3791	3792	2704	2251	3100	1020	1050	808	690	1269	2295	1261
CNAG_01386	208	268	265	266	207	537	304	345	569	701	460	433	215	346	412	322	471	442	682	620	711	598	356	433	656	829	310	458	69	73	108	139	124	264	141	357	254	337	119	81	172	225	116	150	128	70	262	404	239
CNAG_01387	3035	3448	4481	3239	1421	4121	4489	4317	4532	4429	3382	2611	1508	2624	1375	2710	2000	3416	815	829	2432	2063	1946	2994	1576	1491	1114	2003	401	529	1044	2070	724	1754	990	3483	1690	1618	831	589	742	1297	344	410	388	396	320	386	472
CNAG_01388	1676	2116	1586	1498	1202	2222	2384	2256	1849	1587	2121	2066	839	1350	1151	1433	1404	1563	1385	1599	2401	2401	1709	1095	1941	2471	961	790	1353	1371	1435	932	1466	2414	1605	1589	1451	1715	1655	1234	1244	1668	451	479	293	276	453	690	513
CNAG_01389	94	185	137	150	39	106	71	93	190	218	133	185	78	76	13	96	184	47	16	7	437	650	719	175	82	70	184	31	122	117	168	520	921	922	282	304	76	53	450	411	94	746	134	222	10	11	462	564	277
CNAG_01390	152	382	244	241	344	1102	470	525	1077	1054	868	1013	170	263	259	1398	914	233	233	295	718	1649	2371	404	485	458	1033	665	8	9	14	20	167	218	33	44	39	35	119	75	45	57	420	208	49	208	612	368	472
CNAG_01391	2082.01	3149.19	2300.56	2560.1	1644.61	3483.17	2611.33	2523.56	3946.21	3827.07	3308.36	3008.81	1998.26	2913.58	2182.46	1641.62	2398.9	2238.62	1868.81	1990.48	1874.91	2542.1	2471.35	975.45	2909.14	3224.85	1782.41	1589.45	954.7	1306.55	2411.21	3526.27	1789.96	3113.15	745.73	2100.68	2327.8	2284.62	3626.58	2510.35	1816.68	2058.68	271.24	546.78	588.84	287.63	537.2	1105.12	504.06
CNAG_01392	799.99	1231.81	854.44	877.9	660.39	1694.83	1160.67	1201.44	1347.79	1582.93	1364.64	1267.19	639.74	935.42	445.54	350.38	427.1	524.38	499.19	519.52	610.09	608.9	686.65	371.55	628.86	685.15	641.59	378.55	415.3	482.45	775.79	991.73	678.04	1182.85	405.27	1247.32	659.2	728.38	1063.42	756.65	423.32	521.32	85.76	167.22	164.16	98.37	167.8	349.88	123.94
CNAG_01395	2832	4542	2916	3411	2887	5819	5008	4720	5876	5512	6376	6213	3786	5829	1229	3017	3439	1691	1860	2380	1859	3338	3971	1084	2667	2468	2971	2053	1465	1764	2900	3711	2828	4465	1631	4035	2592	2668	6431	4612	2634	3238	218	269	224	140	432	839	391
CNAG_01396	691	929	847	779	681	1602	1037	1008	1151	1266	1368	1187	627	813	780	696	1194	1078	813	821	861	998	972	605	909	1108	771	791	102	141	178	228	408	610	128	384	203	234	287	182	182	268	117	173	140	148	207	271	215
CNAG_01397	1397	2247	1255	1487	1935	4172	3209	3230	3293	3773	3914	3804	1587	2053	1802	3748	2470	1339	1559	1732	2323	4031	3130	1022	1657	1872	2079	2116	627	659	994	724	893	1506	863	1111	931	1131	1953	1271	554	656	553	460	265	382	611	746	666
CNAG_01398	2137	2371	1926	2117	2087	2829	2979	2941	3621	2328	2351	2711	1748	2096	2315	5107	3768	2432	2318	3227	3123	6049	4433	1793	3039	3129	4342	3652	977	1092	1345	1732	1323	1874	1068	1669	1621	1607	2699	1953	944	985	807	658	320	526	1386	1665	955
CNAG_01399	1235	1806	1556	1502	1156	2286	1682	1657	2440	2356	2029	1866	1015	1403	563	752	1351	1324	766	915	841	1007	1943	1187	923	953	904	720	1878	1983	1548	2436	1240	2088	2539	5390	1626	1621	5377	3883	1108	1285	180	509	292	176	399	987	429
CNAG_01400	4901	7930	3293	4141	3297	7541	11449	11404	12108	9941	6052	5853	4585	6990	1475	7500	4354	2315	807	1034	4321	6639	5257	1234	1122	1267	3161	2925	1129	1309	1360	854	1335	2383	1568	1813	566	673	2242	1534	1291	1996	617	572	122	198	954	1065	873
CNAG_01401	19	67	28	36	34	114	62	66	42	57	104	128	28	52	23	27	49	18	25	35	37	60	49	14	57	43	32	57	6	1	10	3	8	8	4	5	3	4	10	8	3	5	37	52	50	26	19	36	60
CNAG_01402	8516	10642	9168	8178	4577	9659	10582	10400	10078	10302	12610	10305	4575	6468	7657	6515	7104	9263	4901	4819	7539	7505	5444	6932	8144	8772	4227	4625	7719	8518	10911	10354	6704	10785	9053	13245	12053	12787	9256	6322	7011	9495	893	1376	1255	798	1372	2559	1403
CNAG_01403	1172	1797.24	1320	1337	1101	2906	1928	1938	2250.37	2626	2437	2155	1215	1901.63	1089	1039	1163.33	920	690	759	1141	1423	1192.22	754	1187	1092.4	836	775	456	574	831	948	909	1658	580	1228	884	850	1276	796	827	950	151	196	160	126.14	300	492	213
CNAG_01404	3268	3881.76	3235	3084	4276	4987	5856	6010	6904.63	4885	5948	5990	3018	3308.37	2672	10047	6033.67	3375	2650	3832	5623	11068	7863.78	3146	4377	4158.6	6056	4810	807	988	802	1009	1360	1713	990	1047	1199	1060	3648	2604	823	990	1872	1346	408	1060.86	2543	2576	2026
CNAG_01405	3034	3459	2996	3166	2519	3779	3576	3508	4614	3106	3404	3613	2014	2841	1813	2674	2309	2758	2198	2239	2543	3309	3303	1613	2971	3672	2129	1653	5109	5234	5807	3618	3795	5849	4220	3525	5677	5859	7698	6003	2905	3839	553	740	410	325	693	1775	938
CNAG_01406	599	994	449	512	547	1403	993	1055	931	930	1182	1311	405	677	644	807	906	578	554	694	845	1231	827	324	1324	1321	729	615	334	412	398	502	404	993	308	928	451	495	742	585	333	370	216	331	158	111	146	350	296
CNAG_01408	1626	1959	1726	1968	1339	1595	1731	1813	2270	1347	1344	1526	1388	1695	1152	2011	1874	2396	1554	1870	2335	2777	2392	1695	2222	2230	2134	1321	1055	1270	1773	1873	1551	1794	989	1534	1613	1654	2018	1784	1410	1796	379	492	369	295	563	1222	526
CNAG_01411	42	72	48	68	458	821	51	48	117	84	175	200	9	12	83	235	209	131	1270	1223	213	294	294	117	442	403	40	26	21	30	21	41	322	550	25	23	69	72	167	144	5	11	106	102	108	60	94	214	85
CNAG_01412	5682	5483	5175	5112	3687	3859	4776	5106	6304	3678	3983	4102	3561	4164	4565	6782	6110	11955	6444	7062	7120	8036	5759	8187	7559	7910	5052	6562	4744	4875	4185	2434	3726	4395	5607	4254	5245	6202	3504	2652	4093	6237	1873	2137	2895	2942	1297	2283	1937
CNAG_01413	3043	4508	2792	3700	3968	6673	5042	4901	6121	5173	5773	6059	3278	4559	2347	5677	4768	3663	3780	4002	4120	6464	7687	2826	4489	4158	4515	3489	3462	3469	5191	5038	4544	7393	3931	5157	4785	5014	9009	6305	4107	5510	731	1072	669	461	901	2559	1352
CNAG_01414	3127	4133	3575	3304	3257	6417	3799	3804	3957	4204	4436	3942	2469	3307	2235	3515	3149	4596	2724	2937	3920	4713	4095	3777	3695	3440	3347	3298	1557	1734	2725	2564	2201	3453	1816	2946	2141	2424	2446	1844	1770	2166	649	1145	801	554	1077	2319	1262
CNAG_01415	1656	1848	1874	2043	1599	1834	2091	2165	3541	2114	1817	2079	1640	1953	1433	1471	1836	2203	1670	1810	3060	3820	2919	1436	2192	2261	2124	1413	728	830	1065	1162	975	1217	626	1046	1430	1409	1565	1303	782	936	267	291	215	219	408	551	234
CNAG_01416	533.26	762.32	596.63	556.46	600.73	1201.15	810.87	851.72	1350.9	1277.8	1128.09	1124.45	466.81	593.32	447.08	598	698.31	407.74	433.09	518.63	414.66	589.75	917.68	369.95	654.51	801.12	630.71	445.86	48.26	69.36	71.16	126.41	226.22	299.61	75.3	214.91	94.35	83.27	330.22	178.96	83.17	110.28	96.54	80.27	59.25	58.41	196.66	186.46	64.19
CNAG_01417	7604.32	5371.1	7094.89	3249.34	2218.88	3432.76	5237.18	4777.82	2678.34	2361.81	7266.57	4675.41	1122.61	1475.53	6927.29	3932.24	3588.08	7101.39	3514.25	2962.59	5081.16	3982.33	1415.81	5277.02	5664.13	5869.01	1752.2	3791.18	2455.92	3076.52	2706.94	1557.26	2508.23	3700.04	3926.66	5721.03	3040.25	4601.71	1161.31	1009.71	2625.57	2775.46	1502.03	1257.17	365.67	453.08	1949.62	1650.38	2068.13
CNAG_01418	2212.47	2045.58	2193.29	1595.72	977.53	1531.72	2020.39	1917.25	2191.53	1783.86	2113.63	1885.64	987.54	1180.79	1267.26	1543.5	1627.25	2581.84	1398.96	1466.02	1946.14	1883.81	1435.16	1841.06	1751.04	2198.52	936.71	938.91	1488.44	1541.54	1946.68	1434.75	1402.54	2079.62	1790.22	2043.81	1758.22	1932.55	2192.13	1554.73	1310.23	1781.01	856.45	877.77	413.16	274.25	1286.52	1505.49	1267.01
CNAG_01419	3286	3900	2843	2559	1791	3841	3499	3528	3248	2790	3977	3414	1993	2701	2267	1989	3826	4243	2286	2190	2721	2189	1748	2511	2850	3143	2261	2070	1113	1484	1184	1495	1567	2845	937	3157	2228	2388	2362	1808	1642	1907	1270	1335	1431	966	1116	1616	1201
CNAG_01420	1206	1950	1774	1976	633	1855	1168	1226	733	760	1118	1112	853	1186	699	926	8046	3897	3023	2976	810	924	547	433	1971	2402	1517	1443	599	684	1565	1502	1050	1788	712	1347	302	313	817	511	556	864	704	999	907	609	2044	1885	627
CNAG_01421	5459	4078	5709	6752	4302	3029	4665	5146	10236	3832	3702	3962	4107	3744	5265	12388	15648	8341	5325	5933	8634	13926	12784	7629	9371	8568	7564	4432	11297	10781	12704	7880	6037	5460	10793	5781	14044	14394	11597	11043	6311	9602	2328	2728	1947	1200	3176	6125	3626
CNAG_01422	6883	7983	7544	6448	3159	6440	8914	8564	7545	6777	8230	6458	3340	5224	7308	6305	5432	9482	4208	4255	8326	7593	3674	6326	6318	7322	2840	4715	2581	3053	3970	7286	2911	5095	3960	11777	5948	6766	3891	2763	3219	4281	980	1136	1009	905	1012	1623	1298
CNAG_01423	1629.06	2448.64	1327.19	1624.91	1655.95	3066.1	2746.8	2775.05	2912.84	2688.21	2619.89	2608.39	1701.49	2079.97	1262.12	2262.69	1876.12	1906.56	1665.13	1832.36	2032.74	2736.82	2289.63	1430.86	2275.79	2117.01	1715.94	1621.82	426.65	520.76	825.04	866	961.65	1485.68	468.4	1141.27	995.94	1080.22	1322.59	1041.28	770.57	819.38	458.6	453.11	298.56	401.73	488.94	830.6	473.84
CNAG_01424	1743.94	1843.36	2097.81	2033.09	1272.05	1832.9	1761.2	1954.95	3703.16	2409.79	2529.11	2424.61	1292.51	1705.03	3134.88	2308.31	3136.88	4397.44	3479.87	3632.64	3222.26	3544.18	3003.37	3581.14	4554.21	5079.99	2203.06	2695.18	1557.35	1841.24	2714.96	2350	2186.35	2624.32	1801.6	2654.73	3311.06	3805.78	2494.41	2050.72	2122.43	2578.62	556.4	805.89	1135.44	873.27	619.06	1660.4	793.16
CNAG_01425	213	324	244	268	210	501	451	367	461	480	474	492	238	316	125	117	198	161	335	313	259	313	380	201	348	374	212	153	116	122	217	221	286	428	115	349	216	227	313	196	186	266	73	81	76	57	91	270	79
CNAG_01426	1851	2980	1928	2183	1311	3343	2460	2418	3205	3415	3012	2721	1556	2268	1947	1846	1977	1962	1219	1433	1813	2060	2044	1198	2329	2326	1429	1166	697	980	1182	2043	1028	1997	600	2349	1276	1220	2347	1533	1014	1083	231	358	245	193	491	892	355
CNAG_01428	12122.3	19320.6	11144.8	11302.4	13699.5	34874.8	23924	23264	22033.7	23118	27431.6	24859.8	11602.2	17354.7	5162.19	22839.1	12376.8	7246.46	3575.94	4469.99	11626.8	19193.4	16526.9	5814.35	8151.74	6803.88	14512.6	10648.2	1742.67	2072.13	2688.8	2910.2	3238.68	6069.43	2249.13	3663.37	2414.88	2439.72	7484.27	4790.65	1954.02	3157.16	3035.64	2468.11	1160.27	1644.63	6006.69	8086.59	4220.42
CNAG_01429	971.7	1327.44	917.23	963.6	827.54	1559.23	1389.02	1403.05	1165.33	1148	1352.4	1238.24	627.81	946.26	460.81	954.9	545.2	548.54	562.06	527.01	681.16	723.64	860.07	450.65	448.26	456.12	668.38	498.77	475.33	528.87	826.2	1052.8	622.32	1119.57	699.87	1402.63	677.12	750.28	925.73	623.35	433.98	515.84	136.36	166.89	137.73	107.37	248.31	529.41	220.58
CNAG_01430	400.11	708.88	354.6	467.97	203.16	515.51	333.2	391.34	567.45	495.29	489.65	519.73	215.82	328.26	214.25	351.25	551.89	400.07	328.3	409.13	362.8	632.12	829.05	107.09	564.38	594.38	711.26	465.1	102.32	135.91	186.98	409.7	276.54	354.69	144.51	308.98	93.15	106.3	279.17	229.15	88.03	227.38	335.38	534.63	193.14	164.72	400.27	942.55	584.58
CNAG_01431	517.89	717.12	444.4	517.03	410.84	950.49	708.8	687.66	603.55	656.71	595.35	635.27	404.18	622.74	444.75	680.75	572.11	566.93	574.7	689.87	600.2	823.88	605.95	370.91	606.62	589.62	569.74	470.9	160.68	247.09	341.02	516.3	418.46	684.31	210.49	735.02	373.85	385.7	644.83	481.85	330.97	273.62	109.62	105.37	90.86	84.28	139.73	274.45	152.42
CNAG_01432	489	881	422	517	580	1590	1307	1159	1084	1161	1151	1139	482	736	445	1657	1135	382	659	840	833	2059	1277	257	594	591	1035	931	95	128	114	107	233	392	80	158	154	145	305	212	112	112	251	199	55	137	449	320	296
CNAG_01435	4227	6847	3652	4283	2843	6923	7686	7317	9157	8358	5893	5765	3116	4225	2433	5388	4260.69	3427	1970	2568	3963	5952	5105	2454	4056	3570	3683	2814	776	1014	1449	1457	1200	2237.72	888	1711.76	1396	1326	2728	1917	856	1146	592	520	248	324	912	1158	718
CNAG_01436	1027	1524	1041	1145	752	2112	1437	1510	1500	1508	1476	1367	672	1154	983	1127	1456	1313	929	1046	1118	1417	1349	768	1297	1355	1137	1026	411	513	762	832	605	1271	435	1046	705	739	942	657	395	542	213	286	214	183	355	589	322
CNAG_01437	784	1307	595	957	505	1304	1339	1165	1540	1569	1218	1324	490	763	932	2873	2346	844	894	1115	897	3107	1928	383	1106	1306	1196	1429	151	202	281	445	300	501	144	364	203	165	434	296	164	134	308	372	181	196	655	659	550
CNAG_01438	878.8	1075.52	959.77	1365.95	472.45	626.13	648.66	748.81	1710.59	732.31	595.08	778.36	650.53	650.48	355.5	1468.75	1536.52	1045.53	293.48	525.13	818.25	1499.59	2846.4	737.51	1411.44	1218.02	2416.4	739.83	826.58	849.12	2367.34	1250.46	747.35	966.97	1971.49	806.89	800.46	796.88	1314.97	1027.71	507.48	1120.11	571.71	671.5	247.38	298.97	1065.78	1810.18	858.84
CNAG_01439	1251.2	2006.48	1221.23	1332.05	1414.55	3102.87	2365.34	2224.19	2457.41	2777.69	2538.92	2446.64	1168.47	1567.52	899.5	1194.25	1357.48	1060.47	1237.52	1396.87	1197.75	1483.41	1769.6	681.49	1468.56	1537.98	1154.6	864.17	544.42	658.88	975.66	1056.54	1336.65	2034.03	529.51	1478.11	1127.54	1194.12	1819.03	1317.29	999.52	916.89	237.29	238.5	143.62	189.03	477.22	681.82	314.16
CNAG_01440	570	569	442	685	385	579	585	642	812	496	414	560	431	549	493	498	468	754	578	706	626	632	895	579	926	1104	528	380	1092	1080	1438	1549	1065	1403	960	1594	1132	1310	1863	1564	1108	1481	235	278	309	149	276	719	327
CNAG_01441	1017.88	807.57	1025.29	1105.1	616.15	686.76	544.13	631.92	1361.93	642.88	962.58	1096.95	478.85	519.48	859.08	4396.9	5983.33	2552.1	946.37	1029.08	2112.67	3000.95	2609.47	3050.91	4227.71	3333.58	1893.9	1208.24	1449.16	1424.45	4242.23	3082.57	1302.82	1575.43	2063.9	1875.51	5433.16	5294.74	3027.48	1762.67	937.7	1511.51	520.49	634.82	318.66	179.1	1277.61	2360.75	913.44
CNAG_01442	2804.12	3583.43	2805.71	2825.9	2055.85	3904.24	3736.87	3641.08	5666.07	3756.12	3403.42	3636.05	1615.15	2098.52	3021.92	3774.1	5271.67	3838.9	2994.63	3450.92	3430.33	5400.05	4439.53	2321.09	4023.29	4640.42	3312.1	2919.76	5266.84	5804.55	6387.77	4860.43	3649.18	5098.57	5249.1	5288.49	4049.84	4650.26	8088.52	5992.33	2549.3	3316.49	970.51	1429.18	628.34	582.9	1573.39	2808.25	1790.56
CNAG_01443	816	770	649	495	454	912	851	828	1090	1006	1191	781	341	469	219	568	148	237	148	149	308	314	1383	434	201	297	396	357	401	446	616	617	429	739	515	956	551	673	702	541	521	601	141	146	126	124	138	175	146
CNAG_01444	453	808	476	580	549	1156	869	892	967	933	962	1010	422	523	595	752	929	685	686	703	571	810	1007	423	813	828	575	541	300	353	609	663	536	697	389	1110	402	467	734	524	315	328	158	246	181	89	323	757	281
CNAG_01445	1181	1447	1229	1576	808	1146	1221	1157	2127	1303	1030	1292	1096	1404	1110	812	1611	1984	1664	1941	1077	1269	1632	846	1833	2285	1269	911	2647	2969	3459	3212	2645	3182	1963	2858	2719	2765	2982	2596	2339	2863	378	817	1018	356	748	1956	553
CNAG_01446	76924	84634	100042	73147	39330	85242	99820	99848	76688	73944	98760	71785	70634	80537	91304	72190	46739	104181	57552	52401	85511	75059	58123	126769	66957	68071	26159	44978	21671	29855	69960	85268	49383	72998	61226	153409	70545	79661	35820	22079	99603	97439	8797	5902	3609	4226	25783	9760	11153
CNAG_01448	1555	2421	2330	2849	1004	1726	2411	2697	2684	1862	1296	1605	1155	1426	806	772	1547	1655	1793	2034	1548	1782	1972	1023	1277	1988	795	678	1547	1493	2896	1187	2020	2092	1767	1378	1138	1351	1191	950	1643	2798	1114	1553	1096	385	3544	2058	1972
CNAG_01451	1954.5	2667.7	1974.58	1935	1812.88	3649.75	2459.42	2569.97	2988.46	2626.64	3249.21	2746.42	1538	1720.75	1197.03	2105.99	2323.93	1572.86	1000.87	1089	1376.13	1876.59	1927.95	1310.67	1738.11	1567.32	1326.88	1168.65	895.02	1008.5	1311.78	1496.77	1249	1816.95	942.7	2137.26	1216.59	1347.89	2315.27	1680.77	747.77	867.65	258.64	324.8	190.64	172	418.86	659	304.76
CNAG_01452	1265.5	1490.3	1668.42	1553	978.12	2139.25	1551.58	1606.03	1540.54	1279.36	1632.79	1350.58	669	1223.25	727.97	950.01	1346.07	1835.14	809.13	886	1314.87	1478.41	940.05	832.33	1258.89	1256.68	785.12	641.35	1473.98	1329.5	2046.22	2076.23	1085	2125.05	2008.3	2247.74	1714.41	1878.11	2265.73	1473.23	950.23	1754.35	176.36	409.2	482.36	273	276.14	470	377.24
CNAG_01454	2710	3607	2694	2584	6	7	3823	3668	4215	3863	4278	4287	1862	3058	2308	4308	2931	3435	5	4	4441	5149	5171	3288	3992	4403	4171	3135	443	515	664	1135	6	3	518	1446	930	835	1918	1500	414	623	756	793	436	509	1	1	1047
CNAG_01455	2425	3611	2672	2761	8	3	5473	5525	6413	6154	5527	5487	1515	1981	1754	5374	3982	2260	3	3	2640	5451	5828	1591	2405	1963	1888	1574	142	186	246	434	5	5	248	574	338	342	1159	729	88	142	1045	862	1186	1262	0	1	1544
CNAG_01456	14	24	17	18	0	0	25	18	46	39	62	56	1	2	12	19	38	41	0	0	15	36	72	18	51	59	2	5	4	9	7	22	0	1	3	21	12	6	56	33	0	0	19	38	41	26	0	0	12
CNAG_01457	1408	2056	1302	1396	15	28	2439	2394	2111	1946	2398	2381	966	1474	979	1389	1543	1671	17	22	2034	2227	1891	1149	1838	2031	1126	834	591	723	850	826	10	16	499	986	991	1067	1391	1074	712	817	182	281	265	221	4	4	262
CNAG_01461	733	1205	883	996	863	1837	1223	1150	1687	1607	1108	1194	741	1192	531	792	1057	951	790	863	795	1008	1223	528	880	949	1018	729	442	498	583	782	740	1342	354	838	625	692	1115	846	479	705	140	261	271	171	281	505	197
CNAG_01463	332	651	430	487	113	409	559	582	869	823	759	901	216	247	502	441	721	689	221	240	537	640	753	336	889	980	875	845	163	238	224	342	121	174	154	441	367	345	538	355	76	66	166	293	272	241	292	350	248
CNAG_01464	208482	194575	363411	271687	56406	81700	239070	230132	150056	136736	94710	72274	147644	228686	6887	40721	2798	18748	3706	2732	41269	22750	26411	48985	6538	4222	52285	45877	125189	141138	239781	122446	68134	111998	166429	79546	205430	219106	64470	38103	105309	176494	1532	6652	5871	4474	1362	8454	8403
CNAG_01465	486	558	1585	1257	227	502	603	662	580	511	460	483	1239	1504	217	357	384	444	322	354	454	597	860	335	527	540	653	472	93	113	234	380	198	382	180	381	321	302	373	260	244	366	128	214	154	168	248	376	224
CNAG_01466	1736	2072	3812	2346	974	1843	1817	1869	1399	1181	1689	1520	937	1161	3686	4128	8332	10730	1278	1289	3566	3275	1078	2554	5139	6189	1117	982	1664	1789	3397	1430	1055	1539	2082	1865	794	1064	727	502	662	872	153	176	149	128	129	207	239
CNAG_01467	415.07	760.89	542.53	697.57	247.38	723.13	986.6	1006.82	1051.41	1015.63	623.73	818.81	201.17	342.19	1169.79	2618.58	2919.71	2143.18	358.34	462.8	2000.32	2998.06	1336.68	769	1678.01	2051.52	559.44	446.55	338.22	330.74	744.16	547.75	329.95	484.17	573.42	831.16	372.22	421.57	753.23	564.82	156.06	257.05	156.45	152.25	68.71	115.78	75.75	133.88	207.87
CNAG_01468	92.93	161.11	402.47	442.43	113.62	180.87	91.4	106.18	485.59	434.37	165.27	209.19	88.83	93.81	28.21	150.42	840.29	545.82	92.66	91.2	175.68	256.94	1384.32	574	210.99	162.48	401.56	89.45	107.78	105.26	395.84	401.25	209.05	310.83	150.58	164.84	209.78	192.43	198.77	150.18	59.94	196.95	171.55	187.75	112.29	159.22	223.25	605.12	170.13
CNAG_01469	940	1110	804	700	349	858	1084	1103	921	729	1093	962	266	535	441	940	1334	1047	559	642	879	1138	972	673	1077	1123	697	566	798	744	1200	1366	616	1309	1262	2034	880	944	2032	1353	392	799	374	601	396	225	491	940	531
CNAG_01470	6310	9817	5741	5820	4330	11338	9572	9197	9974	10237	10628	10060	4069	6160	605	2420	446	1027	570	421	1721	1592	4764	906	504	726	2384	2181	3929	4593	5344	6143	4952	9689	4274	8209	6272	6820	9796	6607	3550	4571	864	1480	1286	956	915	1733	1021
CNAG_01471	1800	2636	1641	1529	1807	3928	2358	2281	2580	2424	3171	2715	1439	2226	444	986	459	633	718	664	801	763	1645	548	560	642	1184	931	1164	1311	1427	1534	1520	2895	1090	1805	1756	1957	2301	1437	1254	1693	253	409	295	299	279	401	260
CNAG_01472	1494	1802	1163	1237	718	1249	1673	1667	2391	1747	1798	1915	957	1318	899	1243	1496	1328	827	874	1310	1595	1392	1221	1490	1500	1300	953	1368	1542	1692	1571	1635	2245	1226	2142	1750	1711	2294	1762	1199	1553	235	332	297	221	319	459	304
CNAG_01473	346	384	433	351	292	455	645	665	770	644	656	654	176	329	247	308	420	474	266	245	676	705	594	471	765	809	401	350	106	105	186	120	140	264	178	254	295	297	286	255	108	171	52	47	61	53	120	186	45
CNAG_01474	187	317	150	214	119	223	403	394	624	479	395	455	110	170	213	484	432	199	178	257	265	526	696	142	617	590	158	99	136	167	175	236	126	213	167	223	266	293	545	478	72	77	39	38	14	22	25	46	56
CNAG_01475	4962	6874	4631	4633	3991	9470	7589	7595	8900	8728	8370	8227	4865	7612	2502	6350	5370	3704	1731	2071	4849	7811	8421	4576	4471	3651	4059	3639	1343	1401	2457	2134	2512	4274	2093	3371	2286	2609	3299	2607	1977	2809	1224	1315	628	806	2067	2649	1815
CNAG_01476	2535	3133	2499	3291	2263	2540	2138	2364	3682	2247	2115	2509	2324	2898	2716	2717	3230	4261	2975	3410	3549	5319	5355	2179	3510	3934	4085	2787	1013	1254	1543	1776	1942	2047	792	1086	1448	1449	1427	1302	1603	1773	460	1072	595	311	633	2019	698
CNAG_01477	7584	6165	7896	7993	6522	5412	5266	5928	12516	5624	5507	5470	5660	7186	9504	9440	8308	11396	8024	9654	10998	12588	8121	9043	9553	11457	10458	7487	14922	14530	15383	6816	11163	13066	12764	5853	11918	12966	10077	8445	9669	15231	724	921	632	436	1295	2931	1263
CNAG_01478	1390.87	1555.11	1400.72	1398.49	1127.47	2009.48	1668.67	1738.23	2260.7	1766.33	1994.01	1625.03	884.31	1355.67	1428.32	1649.39	1371.96	1613.51	865.18	1044.27	1673.61	1900.33	1391.03	1240.08	1814.79	2058.93	1253.11	995.05	424.72	501.39	827.29	697.46	690.26	1245.46	462.53	1154.91	801.01	948.31	845.51	729.55	815	987.72	127.19	149.42	108.1	121.05	245.27	451.87	132.94
CNAG_01479	601.13	819.89	670.28	623.51	559.53	1222.52	977.33	921.77	1003.3	1106.67	1354.99	1205.97	696.69	970.33	696.68	550.61	467.04	741.49	519.82	457.73	686.39	707.67	685.97	667.92	853.21	891.07	365.89	325.95	185.28	212.61	303.71	319.54	386.74	653.54	281.47	608.09	377.99	430.69	498.49	339.45	468	640.28	52.81	57.58	30.9	40.95	117.73	96.13	50.06
CNAG_01480	9090	13624	8514	8277	11151	23194	19889	20100	18012	18890	19560	17701	9094	12029	4282	19591	7891	5613	2659	3214	10252	15961	14048	6553	7119	5056	11754	7626	455	493	896	1602	2194	3514	1003	2469	997	862	4633	2939	1008	1406	2189	1773	483	787	4998	8376	3647
CNAG_01481	464	529	860	615	350	827	384	439	591	508	492	336	406	616	703	494	603	1342	1335	1149	1081	841	1518	1669	823	919	1231	1581	2125	2252	2768	3184	1007	2226	2736	5492	2045	2329	2054	1647	844	1241	394	995	961	169	493	1648	717
CNAG_01482	1940.08	2113.86	1950.83	1664.51	1480.77	2261.1	2851.73	2670.12	2940.95	2516.82	2509.72	2420.21	1219.89	1626.28	1201.03	3190.34	1723.29	1789.53	1037.31	1100.24	2235.4	3106.96	2286.62	1431.82	1492.18	1518.48	1481.24	1589.22	934.96	1223.66	1688.6	2503.64	1130.48	1708.13	1193.56	2929.46	2029.85	1976.89	2725.6	1963.09	944.72	1132.57	415.13	585.24	371.84	403.96	586.1	750.99	552.47
CNAG_01483	1408.92	2104.14	1321.17	1613.49	1553.23	3041.9	2079.27	2223.88	2578.05	2263.18	2239.28	2205.79	1164.11	1594.72	958.97	1448.66	1317.71	1433.47	1251.69	1453.76	1713.6	1842.04	1897.38	1260.18	1408.82	1685.52	1488.76	1024.78	563.04	668.34	934.4	972.36	1142.52	1858.87	578.44	1228.54	1026.15	1177.11	1500.4	1200.91	757.28	860.43	235.87	360.76	193.16	187.04	385.9	909.01	285.53
CNAG_01485	6347	8027	5507	5822	3002	5367	8975	8997	9312	7786	7915	7424	3298	4224	3179	4540	4602	5960	4145	4406	4823	5033	4179	4912	4746	5378	2098	2160	4907	5085	5707	4996	4546	7095	5101	4952	6321	6804	6345	4562	5288	6331	210	408	317	217	173	448	500
CNAG_01486	8041	13296	8082	7819	10116	25726	19490	17879	17561	20906	21071	18556	8720	11662	3986	17916	8425	5229	2667	3363	8828	14027	14882	6523	6842	5094	10922	7399	531	644	935	1557	2264	3747	1280	3061	1082	927	5521	3673	1228	1920	1851	1471	331	673	4299	7750	3304
CNAG_01487	21	26	20	30	32	77	14	17	44	35	138	60	52	92	9	20	48	25	39	48	15	29	50	56	44	58	158	157	2	1	2	2	15	33	9	5	8	15	12	11	16	26	48	85	64	17	20	56	55
CNAG_01489	492	694	956	1009	638	1610	561	601	553	831	748	667	424	647	260	152	155	868	211	240	155	181	165	84	143	159	1681	2144	166	242	607	1471	1217	1810	264	592	302	314	217	184	394	553	273	657	553	408	249	607	164
CNAG_01490	159	215	83	61	342	738	265	284	87	152	383	373	121	187	225	578	1092	142	590	596	688	1068	2053	327	701	754	323	114	58	46	62	46	337	627	79	167	62	55	186	129	143	112	31	33	6	11	142	343	106
CNAG_01491	907	1350	975	968	776	1869	1366	1348	1635	1833	2083	1716	736	962	819	764	1103	1038	578	666	836	897	1157	961	1110	1176	765	620	464	638	668	1252	819	1532	511	1670	1034	1033	1589	1108	700	863	86	117	68	55	237	486	149
CNAG_01492	18842	24382	16474	15659	13045	29341	25037	23576	23750	25409	27587	23081	16838	23427	16875	17245	14509	16908	11722	12910	15702	16988	13472	13072	14761	16234	8238	10160	6537	7290	9744	9595	12712	20519	10053	14517	7321	8965	5645	4084	10344	15608	585	565	152	306	1958	2754	1085
CNAG_01493	20785	14222	23049	11921	4462	6123	13224	12753	9929	9188	20816	8979	3831	4407	19690	5503	3602	12123	4845	4354	12970	7077	3296	14103	14176	21204	2279	3437	1640	1996	1634	808	970	1710	2263	3132	2326	2682	351	302	1792	2108	390	238	25	159	564	571	384
CNAG_01494	40	64	14	20	3	15	104	109	87	96	1136	960	14	20	600	571	42	35	36	46	699	878	267	179	1308	1242	30	23	96	94	13	13	6	9	151	329	60	52	960	724	9	7	104	127	36	19	7	7	88
CNAG_01495	863	1124	910	903	912	1931	1594	1464	1543	1457	2200	1856	614	1022	982	1556	1101	1123	510	515	1231	1851	1318	1031	1621	1069	796	600	946	1312	2443	3861	1749	3207	1517	5993	1724	2368	3898	3302	1990	1879	124	162	76	79	432	426	224
CNAG_01496	1666	2093	1241	1190	1491	3421	2667	2646	2240	2060	2890	2694	1116	1725	1131	2288	1376	1274	1139	1255	1636	2132	1694	1237	1423	1462	1301	1535	575	679	710	723	761	1389	848	1470	1386	1418	1371	1005	784	988	182	157	55	128	413	338	189
CNAG_01497	119	242	171	238	143	467	376	367	532	568	553	533	130	197	175	248	432	214	254	291	327	618	581	161	492	483	498	190	96	103	170	235	195	366	93	362	196	214	387	278	127	125	42	81	105	89	55	120	64
CNAG_01498	531.23	748.98	325.94	351.19	1013.56	1712.38	893.59	960.23	1473.95	1384.61	2356.51	2195.08	786.99	1078.49	542.78	909.59	801.74	488.4	807.94	907.03	864.14	1276.94	684.19	545.15	1341.61	1348.22	986.63	323.61	103.58	119.08	50.21	84.46	571.67	993.55	110.28	231.5	119.76	124.23	352	240.37	284.82	354.21	81.02	53.95	31.4	52.85	100.69	153.56	102.48
CNAG_01499	419.77	666.02	423.06	404.81	734.44	1809.62	719.41	712.77	797.05	789.39	1043.49	883.92	639.01	1027.51	526.22	569.41	651.26	536.6	1959.06	2077.97	834.86	988.06	812.81	653.85	1103.39	1418.78	638.37	524.39	222.42	276.92	225.79	215.54	693.33	1500.45	226.72	681.5	370.24	371.77	556	462.63	572.18	720.79	45.98	139.05	93.6	39.15	149.31	313.44	89.52
CNAG_01500	0	2.22	2.14	5.51	5.65	10.09	23.73	29.32	23.31	9.91	18.86	10.98	7.88	2.46	3.33	40	44.15	21.36	26.7	26.58	262.19	294.74	132.07	56.18	65.62	58.6	26.75	4.99	6.96	7.35	20.57	7	4.26	8.98	22.11	47.41	9.84	7.4	9.57	9.77	6.46	2.14	2.71	6.07	0	0	2.4	9.62	2.45
CNAG_01501	452	683.78	544.86	497.49	399.35	1173.91	859.27	751.68	1045.69	1085.09	1031.14	935.02	364.12	596.54	467.67	513	606.85	445.64	560.3	553.42	508.81	672.26	471.93	350.82	523.38	610.4	464.25	359.01	115.04	157.65	208.43	213	305.74	437.02	143.89	337.59	204.16	198.6	310.43	189.23	173.54	203.86	61.29	71.93	73	67	77.6	99.38	70.55
CNAG_01502	3716	4576	4514	4399	2897	4896	4462	4509	7256	5788	4609	4347	3147	4457	2948	3514	3920	4829	3242	3486	4122	4634	3529	3266	4022	4442	3229	2419	2802	3042	4407	4367	3085	4680	3231	4580	3939	4055	5786	4526	2932	3433	717	1373	978	831	743	1399	1019
CNAG_01504	1493	2019	1763	1667	1192	2806	1974	2149	2553	2780	2644	2322	1072	1634	1202	1380	1128	1727	990	943	1640	1702	1637	1532	1459	1615	1072	1145	687	895	1279	1245	1160	1926	1017	2049	1196	1276	1962	1287	871	1111	169	305	181	143	290	552	322
CNAG_01506	126.38	177	192	175	54.75	110.25	160.92	157.41	213.82	252.6	259.88	205.63	38.76	84.43	708.38	520.72	18183.8	5518.98	263.67	300.46	389.15	376.09	227.99	370.76	12301.4	19013.5	174.06	207.02	27	42	36	26	22	54.72	36	51.7	42	66	28	25.74	14	13	743.76	1386.16	1410	635	203	335.86	776.75
CNAG_01507	299	604	319	480	223	719	757	700	752	951	747	740	204	321	284	470	3663.82	682	253	283	416	628	588	251	881	1078	255	305	83	112	160	249	102	219	98	338	160	186	274	178	76	65	223	339	329	234	314	226	311
CNAG_01508	2297	2627	2037	2616	1644	2175	2542	2799	3459	1894	2275	2532	1829	2218	1706	2361	2787.18	2892	1722	2176	2548	3499	2942	1395	2980	3314	2609	2079	1868	1965	2291	1848	1757	2181	1840	1802	2320	2399	2916	2490	1679	2013	539	656	461	413	870	1303	648
CNAG_01509	260.79	475.1	237.94	303.22	153.58	499.1	552.71	497.96	677.66	746.63	559.91	583.95	171.88	277.95	264.06	520.05	653.68	356.5	219.14	271.94	391.93	682.19	724.78	257.32	547.51	597.16	314.74	258.14	61.01	89.9	147.33	327.38	146.36	272.41	69.98	470.23	216.86	213.66	367.87	206.98	84.19	119.57	156.26	113.86	86	108.56	160.93	214.2	119
CNAG_01510	5117.21	5156.9	4289.06	4232.78	3514.42	3874.9	5429.29	5871.04	7379.34	4400.37	5564.09	5483.05	3027.12	3811.05	3298.94	4349.95	4148.32	4367.5	2680.86	3364.06	4357.07	5021.81	3913.22	3877.68	4975.49	5406.84	3250.26	2430.86	4272.99	4446.1	4416.67	3333.62	3173.64	4136.59	4349.02	3844.77	5400.14	5665.34	6059.13	4866.02	2820.81	4058.43	546.74	640.14	432	430.44	908.07	1493.8	680
CNAG_01511	37	82	46	51	65	143	64	54	57	57	151	98	36	87	23	13	22	35	66	51	26	31	58	40	38	37	82	88	5	3	6	1	11	23	3	6	6	12	4	3	12	11	36	108	105	41	27	64	49
CNAG_01512	894	1053	732	576	343	766	1008	1130	972	804	1325	1121	364	624	771	648	603	845	571	659	696	686	652	719	1177	1087	656	707	271	374	330	347	270	584	3575	1109	463	471	1301	855	331	437	118	246	76	57	277	577	217
CNAG_01513	301	505	313	261	207	456	515	507	402	330	397	480	226	285	662	629	425	666	320	280	736	822	587	347	401	455	365	409	228	273	282	376	167	328	303	661	343	374	576	366	188	188	107	130	109	94	140	287	185
CNAG_01514	0	0	0	1	0	0	0	0	0	1	0	0	0	0	0	1	0	0	1	1	1	0	2	0	1	0	0	0	0	1	0	1	0	0	0	2	0	0	3	1	0	0	0	0	0	0	0	1	0
CNAG_01518	891	1312	916	936	820	2236	1835	1781	3041	2871	1366	1120	1236	1918	588	639	705	672	425	494	798	922	619	556	847	934	733	589	575	704	1198	1272	1024	2122	883	1768	1020	1187	1730	1303	1006	1218	54	150	67	56	105	199	117
CNAG_01519	839	1001	881	682	464	1165	856	889	1261	1503	1642	1460	350	569	1345	805	858	1554	728	763	973	778	786	1598	2045	2378	549	693	334	453	567	804	501	1165	503	1358	1202	1232	902	699	526	837	210	327	236	190	210	386	276
CNAG_01520	1396.42	1997.22	1972.72	1896.46	727	2065	1578.91	1587.77	3318.72	3039.08	2099.9	2184.76	995	1850	1557.56	1283.72	1668.87	2038.16	1036	1330	1312.4	1603.28	1767.46	1245.58	2126.72	2610.04	1083	1223.67	123	138.35	259.6	636.31	188	379	119.23	613.28	285.4	285.58	451.89	363.75	175	291	139	207	76.27	118	234	248	201.62
CNAG_01521	1046.58	1357.78	1471.28	1375.54	380	955	1605.09	1699.23	1556.28	1600.92	1868.1	1503.24	658	919	1052.44	954.28	734.13	1174.84	729	788	1271.6	1210.72	357.54	714.42	1148.28	1293.96	475	520.33	530	548.65	886.4	1207.69	370	655	783.77	1910.72	952.6	1017.42	906.11	569.25	579	657	63	126	173.73	201	114	192	104.38
CNAG_01522	1501	1968	1641	1682	1554	3305	2253	2304	3172	2635	2810	2784	1370	2190	699	1584	1718	1382	1002	1305	1538	2261	1817	944	1677	1703	1142	778	1051	1076	1847	1796	1533	2973	1543	2309	1671	1930	3350	2329	1244	1934	163	180	99	133	441	515	277
CNAG_01523	6499	8266	7071	6682	4418	10343	7177	6960	11485	9665	8511	7885	4180	6807	4647	7444	8278	6395	4062	4920	5450	7560	6524	4290	6544	6838	6974	6076	5800	6638	8207	8678	5068	8573	5581	9863	8461	8191	9401	6944	4757	6282	1555	2198	1862	1258	3587	4776	2229
CNAG_01524	982	1397	1055.67	1069	594	1128	1389	1491	1796	1883	1807.71	1567	437	563	1136	1132	1398	1224.55	605	629	1207	1260	1397	1036	1321.66	1579.64	512	368	101	153.1	180.12	179	283	349	120.07	410	151	179	183	173	152	159	538	783	522	392	415	415	920
CNAG_01525	969.22	1553.57	931.33	1114.46	179	455.33	1181.62	1187.2	1755.75	1894.93	1312.9	1168.81	249.17	364.11	772	594.25	2038.35	1777.19	388.17	509.37	718.27	891.2	1123.53	615.44	1282.3	1568.91	488.88	459.37	2225.56	2492.35	2398.52	1949.23	1972.76	3495.59	3010.07	5427.51	1576.35	2170.84	3672.28	2552.27	1214.8	1717.57	251.15	455.19	376	251	101.05	249.07	416.17
CNAG_01526	4502.78	5193.43	3324	4950.54	2712	3034.67	5995.38	6395.8	10080.2	5537.07	3938.39	4197.19	3626.83	4077.89	3068	8783.75	5016.65	7209.26	2518.83	2959.63	9743.73	10713.8	9656.47	6577.56	5414.05	5401.44	4524.12	4377.63	3953.44	4011.55	6757.36	4369.77	4235.24	4399.41	5353.87	3953.49	5639.65	6519.16	7955.72	7276.73	4440.2	5710.43	1893.85	2534.81	2531	1778	2526.95	4449.93	2642.83
CNAG_01527	46	88	23	32	27	39	114	120	90	60	90	94	25	26	46	48	42	42	81	79	78	75	81	55	69	90	57	45	32	49	7	14	8	14	151	321	8	4	136	70	8	10	14	18	20	13	44	68	12
CNAG_01528	301	495	250	291	268	885	763	740	836	728	767	773	250	377	271	998	903	328	243	340	570	1267	790	190	527	476	549	542	63	89	135	106	116	211	98	174	173	179	223	161	55	92	121	111	55	86	124	88	188
CNAG_01529	724	1653	544	939	1082	2662	1993	1967	1818	2149	2280	2375	1017	1353	685	857	1072	754	970	1055	1031	1202	1245	606	1110	1142	1112	674	496	579	638	687	1008	1459	606	1238	704	835	1472	1035	656	610	118	542	236	113	160	748	309
CNAG_01530	2688	2257	2466	2955	2740	1943	2551	2869	6058	2208	1960	2300	1974	2075	2977	6618	3908	4455	3553	4543	5123	8031	7551	4386	3830	4316	5579	4767	2334	2499	2626	2173	2719	2394	2908	1735	3302	3720	3486	3199	1936	2218	1298	1627	1384	1285	1448	2275	1928
CNAG_01531	289	542	417	546	280	594	711	682	1006	898	504	643	407	438	563	722	643	818	717	941	1000	1469	1753	700	1194	1117	950	723	199	215	416	733	508	614	400	778	494	541	843	718	278	603	272	355	162	189	482	682	383
CNAG_01532	1533	1791	2030	2266	1107	1235	2078	2091	2984	1920	1700	1992	1016	1151	1430	1818	2340	3267	1468	1718	2528	3155	3576	1930	2342	2530	2659	2757	835	942	1386	1617	1227	1336	1137	1216	1747	1891	2189	1992	1160	1418	842	2276	1733	1029	445	688	777
CNAG_01533	4631	6137	4950	6179	2445	3862	4812	5127	4536	3265	4593	4942	2088	2796	1902	1778	8534	8123	2212	2305	2029	2444	2463	1272	3106	3448	3568	3016	6397	6812	7724	4848	5722	7631	5375	4562	5992	6510	5234	4130	3542	4712	1961	2572	3507	2707	1010	1971	1259
CNAG_01534	2901	1904	3143	1814	736	990	1666	1564	3513	1710	5127	2834	855	1164	5431	2449	433	1989	381	432	2106	2097	481	1295	2359	1739	541	1149	2608	4284	2815	189	729	1770	3498	515	8044	10552	131	81	2115	2215	40	83	28	25	37	37	134
CNAG_01535	2952	5237	2603	3059	2395	6872	6256	6197	7299	7232	5601	5422	2512	4308	2091	5505	4046	2220	1935	2661	3822	6657	4267	1273	3045	3005	3892	3530	1311	1397	1605	1588	1725	3222	1584	2652	1922	2089	3584	2502	1303	1660	465	445	162	262	698	1175	613
CNAG_01536	1223	1070	1609	1795	1491	1434	717	856	2238	943	852	1138	1283	1435	537	1756	2765	1587	1500	1846	1659	2847	3620	1579	1921	1777	4121	1984	475	552	1488	1379	2014	1749	653	733	660	600	1046	931	731	1514	592	811	218	279	1606	2528	791
CNAG_01537	4628	7418	3792	5431	3530	7079	7410	7761	8427	6692	8050	8838	3628	5175	3412	6770	6115	4866	3574	4256	6055	8221	7513	3572	7338	7415	4460	3270	2124	2428	3205	4812	2962	5079	2021	5672	4290	4096	7096	5791	2508	3236	1242	1755	957	1004	1937	3227	1854
CNAG_01538	127	155	156	127	88	183	120	102	168	141	242	175	33	31	113	218	261	126	194	258	128	238	446	154	286	296	102	70	35	28	27	25	52	74	28	55	36	50	50	39	30	39	252	346	244	185	65	120	231
CNAG_01539	12383	17690	13181	13130	4347	7963	6553	8088	16803	17340	12948	11369	7047	9991	11493	44987	28300	13167	2715	5921	21823	31831	40531	17930	22245	18651	31786	15209	495	501	1115	691	3709	5676	2611	802	507	562	653	544	849	2847	1589	2363	594	674	3859	5247	3079
CNAG_01540	918	1295	865	906	672	1403	994	992	2249	2456	2131	1848	811	1218	774	670	992	884	726	828	469	698	987	668	1269	1342	540	476	11425	14452	24702	29242	13048	19659	11908	30578	13217	20069	64440	43248	14128	13584	113	217	114	28	558	1437	187
CNAG_01541	656.99	1007.9	321	321.79	676.38	1513.42	822.58	808.85	1153.84	1531.33	2625.76	2131.87	580.13	805.35	216.37	164	109.04	94.02	310.75	311.03	210.17	191	175.28	139	376.35	484.4	209.15	169.07	1336.95	1785.61	2091.9	3790.05	2148.64	3845.11	1498.7	4614.34	2780.47	3532.66	6915.03	4648.82	2013.62	1998.62	34	67.02	39.01	26.01	94	224.06	59.02
CNAG_01542	414.01	534.1	1146	1118.21	119.62	351.58	271.42	299.15	1176.16	949.67	463.24	435.13	293.87	494.65	1185.63	848	3192.96	6074.98	1154.25	1110.97	409.83	894	561.72	335	567.65	1110.6	6626.85	12247.9	11976	14319.4	9023.1	4666.95	6414.36	9290.89	7773.3	7586.66	12442.5	12715.3	10597	8179.18	6849.38	6782.38	1366	4639.98	7853.99	4734.99	1257	4751.94	3423.98
CNAG_01543	1933	2070	1976	1838	1715	2610	2430	2463	2767	2344	2705	2374	1390.25	2031	1193	1244	1491	1566	1394	1445	1447	1691	1482.23	1506	1763	1848	1598.3	1378	854	1091	1381	1489	1422.34	2176.32	1063	1968	1526	1623	1504	1265	1272	1488	352	484	499	345	438	970	441
CNAG_01544	2915	4434	3206	3359	2692	5752	5998	5905	8021	6782	5983	6053	2922.75	4192	1894	3009	3033	2271	1816	1959	2426	3562	3442.77	1993	3080	3404	2588.7	1728	1202	1365	2461	3374	1886.66	3153.68	1510	3035	3438	3172	5615	3781	1491	1782	328	324	227	263	822	960	514
CNAG_01545	155.83	323.18	387.88	507.46	201.04	569.66	331.33	287.56	1102.96	1269.18	764.3	782.78	184.25	276.8	69.33	228.05	566.32	400.85	179.68	182.34	159.29	227.95	1103.79	317.63	235.71	250.41	435.35	368.95	137.82	175.98	859.57	1681.05	237.93	431.6	91.21	536.84	1239.08	1230.07	949.01	718.05	205.91	165.73	221.25	299.83	257.12	108.5	309.22	547.71	442.97
CNAG_01546	391.17	669.82	335.12	380.54	505.96	1189.34	925.67	926.44	750.04	975.82	1004.7	900.22	458.75	627.2	290.67	486.95	532.68	243.15	400.32	423.66	364.71	740.05	450.21	149.37	381.29	429.59	413.65	323.05	172.18	227.02	262.43	273.95	317.07	477.4	212.79	506.16	222.92	246.93	509.99	336.95	198.09	172.27	103.75	79.17	36.88	49.5	111.78	109.29	103.03
CNAG_01547	3557	4814	3925	3887	2341	4359	4035	4284	6129	5179	4801	4944	2186	3234	3060	3544	4303	4777	2188	2769	3570	4609	3515	3000	4470	4678	3299	2738	2930	3134	4305	5079	2737	4926	2542	6112	4724	4801	6061	4545	2089	2929	556	907	632	559	751	1128	800
CNAG_01548	3381	5299	3458	3580	5365	11828	5747	5692	6519	6709	6797	6275	3286	5106	2232	4247	2718	2812	3515	3908	3334	4739	3571	2167	2939	2975	2959	2746	1431	1605	2387	2956	3828	6451	1625	3463	2544	2634	4259	3027	1802	2425	597	826	508	434	1603	3125	1118
CNAG_01549	1224	2338	1266	1610	1236	2923	2718	2513	3002	3111	3051	3066	1228	1640	1121	2280	1710	1362	1134	1322	1581	2665	2092	986	1741	1844	1393	1231	627	745	1239	1435	983	1590	701	1622	1296	1283	2160	1481	696	847	307	420	254	214	510	1026	529
CNAG_01550	326	534	278	397	369	883	675	590	647	745	523	610	349	437	357	761	751	320	578	560	449	908	760	218	502	482	623	590	95	110	190	213	282	325	131	226	158	150	313	207	137	141	102	154	133	119	322	396	197
CNAG_01551	939	2412	2044	4132	674	2007	1110	1126	1817	1350	1003	1348	2305	3686	1636	1325	2979	10699	1254	1604	935	2235	1808	766	1194	1348	10812	17202	563	598	817	1552	712	1282	768	1351	962	1139	1165	837	788	853	3093	6326	9833	5039	2868	6445	4021
CNAG_01552	150	354	195	260	234	624	523	474	1160	1354	542	589	193	262	203	369	995	564	248	280	146	286	844	396	645	691	483	584	148	192	258	271	345	587	249	381	461	564	436	282	213	232	634	1274	2144	1110	694	1214	1057
CNAG_01553	1218.28	1930.74	1625.29	1793.67	901.52	2748.44	1442.6	1531.51	2141.24	2239.68	2329.23	2082.13	1289.78	1990.28	1406.84	1040.12	1745.79	6306.98	1413.02	1508.02	749.41	1359.67	1370.48	614.26	1286.26	1558.02	11786	13364	346.73	424.39	640.67	522.07	757.29	1418.3	328.63	453.61	740.15	742.55	1583.58	985.98	529.74	607.49	1767.69	3575.54	7636.15	4578.82	1422.25	1489.08	1265.01
CNAG_01554	1849.72	2808.26	1824.71	2045.33	1251.48	2748.56	2475.4	2362.49	2596.76	2563.32	2864.77	2711.87	1395.22	1797.72	1634.16	1197.88	1386.21	2153.02	1491.98	1498.98	1618.59	1620.33	1751.52	1046.74	1801.74	2315.98	1998.03	1692.03	1005.27	1256.61	1412.33	1845.93	1291.71	2212.7	975.37	2015.39	1655.85	1636.45	2555.42	1749.02	1132.26	1200.51	431.31	790.46	917.85	519.18	565.75	1654.92	669.99
CNAG_01555	56.71	85.7	86.79	120.22	92.01	380.01	132.62	127.26	155.29	121.2	144.78	151.66	106.85	160.84	67.68	36.81	98.41	123.66	149.06	138.47	66.07	69.88	140.32	69.13	109.76	107.33	258.24	212.1	18.16	21.42	97.11	161.95	67.86	125.16	49.02	144.51	114.6	85.37	73.87	59.35	59.56	46.4	49.69	138.84	300.26	141.19	72.7	189.94	67.51
CNAG_01556	1545.29	2211.3	1736.21	1975.78	1246.99	2608.99	2460.38	2455.74	2247.71	2352.8	2243.22	2167.34	1426.15	2014.16	2057.32	2238.19	1866.59	3526.34	1855.94	1974.53	2571.93	2997.12	2003.68	1719.87	1923.24	2552.67	4439.76	5336.9	591.84	714.58	893.89	942.05	743.14	1323.84	723.98	1305.49	1025.4	1084.63	1005.13	676.65	1031.44	1165.6	1716.31	3967.16	6086.74	2689.81	1724.3	5585.06	3059.49
CNAG_01557	10411	15490	11382	10582	8009	18437	12810	12707	17509	18646	17551	14769	8714	10762	9433	11020	12730	11147	5929	6561	7378	9437	8137	6642	9904	9631	7385	7172	1394	1922	3306	4476	3968	6413	1935	5642	2787	2763	4750	2931	3017	3554	660	865	625	518	1848	2403	1318
CNAG_01558	114622	110598	114541	75525.9	45843.9	95485.9	95513.3	92002.6	73648.4	72225.1	85986.4	61602.9	43583.6	65376.5	122189	101950	47027.1	140111	42852.3	56665.5	139482	108570	46899.8	144003	81436	78893.1	54636.1	57572.4	14450.9	16665.9	14636.4	20199.2	10692.4	20617	21473.9	37242.6	29153.9	28780.5	14974.4	10416.5	17653.5	25990.3	2785.58	617.05	201.19	1461.52	4725.03	2433.27	2096.69
CNAG_01559	785.36	991.84	793.67	870.07	803.08	1445.13	973.74	974.43	1475.55	1166.91	1193.65	1286.12	511.44	735.52	650.75	1226.09	1384.91	979.35	994.69	1252.54	1185.57	1839.34	2441.19	718.41	1329.01	1342.93	1811.93	1069.55	331.15	344.08	508.57	452.79	888.65	995.05	290.12	534.37	407.07	475.53	653.62	545.49	242.52	427.73	448.42	440.95	158.81	335.48	1151.97	1368.73	453.31
CNAG_01560	170	205	138	137	10	17	229	204	175	137	216	189	11	4	147	124	229	176	17	35	185	148	208	114	311	241	32	31	46	55	75	59	4	4	70	162	129	118	44	31	3	2	39	66	88	46	11	46	50
CNAG_01561	5409	5774	5500	4913	3940	6345	6653	6563	6628	4827	5884	5223	3574	5014	5909	5838	5591	7293	5617	5964	6684	7005	3826	5915	6418	6763	4063	5163	3849	4176	4633	4158	4116	6132	4630	6240	5491	6159	4573	3466	3969	5366	656	719	535	509	1096	1828	1084
CNAG_01562	23260.9	16205	25278	17095.9	13253	14278	5994	7101	45090.7	12139	18178	16900.9	7270	10695	25869.8	69866.9	120361	48517.9	26119	32469	45772	54056.9	334597	169168	48351.8	40268.9	65929	24680	20648.7	15595.5	25401.8	9415	20722	20270	27147.9	6294.76	32314.8	43315.7	9270.55	7531	10118	25977	8284.98	7185.97	1902	1958	22331	27890	20830
CNAG_01563	2216.06	3072	2157	2397.08	1443	3443	3035	3034	3500.28	3068	3270	3380.11	1186	1988	1560.15	2078.07	2275.19	2383.06	1588	1841	2045.03	2367.05	2357.14	1824.13	2303.21	2606.08	1600	997	1759.26	2016.46	2670.25	3081	1321	2708	1780.12	3175.24	3054.17	3187.31	4226.45	2936	1134	1587	309.02	376.03	279	214	538	1060	412.03
CNAG_01564	718	1107	410	467	843	1856	1672	1549	1639	1605	2060	2024	585	898	528	3088	1560	383	765	1178	1139	3463	1832	429	1064	1019	1662	1340	87	105	91	131	355	578	83	295	139	156	668	436	134	109	439	319	120	225	652	647	544
CNAG_01565	4404	5554	4706	5652	1041	1745	3042	3352	5604	3825	2695	2924	2367	3374	2885	4183	5366	4266	1779	2223	3564	5441	4617	1506	4412	4750	3124	1984	2224	2426	1995	3515	1417	2018	1225	1706	2286	1707	4853	3619	1028	1367	927	1392	806	824	669	1789	1230
CNAG_01566	35	69	46	83	55	119	62	56	106	87	77	121	59	45	24	100	173	73	75	91	142	232	516	80	160	119	415	120	36	38	138	157	236	247	66	152	77	92	168	145	50	140	190	221	68	126	282	662	188
CNAG_01567	407	486	606	581	398	554	566	525	970	704	735	748	271	373	699	372	1166	1594	742	852	841	998	2123	1502	1273	1425	1004	1002	1765	1888	2610	4814	1361	1985	1566	5182	5495	5517	5588	4216	1964	2359	562	1115	703	713	423	645	538.34
CNAG_01568	4782	6241	4673	4344	4207	8651	6689	6607	7230	7219	8657	7906	3616	5728	3468	5076	4251	4398	2887	3086	4092	5484	4520	3341	4795	4467	4316	3617	2291	2760	4554	3726	3120	5538	3339	4435	3744	3637	6145	4241	2363	3272	688	896	574	581	1345	2329	1001.66
CNAG_01569	1270.27	1773.96	1261.87	1157.37	1038.83	2034.39	1655.4	1748.38	2128.53	2142.8	2229.05	1821.26	1010.88	1278.6	753.23	583.44	603.98	794.55	841.16	991.5	798.39	845.83	952.09	554.5	1138.95	1276.98	878.67	665.59	1727.93	1970.75	2283.94	3177.94	1875.96	2863.85	1643.93	4277.93	2350.84	2451.82	3088.89	2120.9	1722.97	1902.97	145.72	443.32	437.89	121.59	290.93	1020.45	216.66
CNAG_01570	47.73	70.04	55.13	40.63	95.17	70.61	71.6	79.62	86.47	64.2	207.95	104.74	23.12	38.4	39.77	53.56	57.02	39.45	56.84	47.5	55.61	76.17	47.91	67.5	87.05	84.02	52.33	55.41	19.07	22.25	13.06	8.06	18.04	30.15	26.07	24.07	14.16	28.18	16.11	12.1	8.03	19.03	15.28	26.68	35.11	19.41	23.07	52.55	16.34
CNAG_01571	987	1772	931	1093	646	2235	2069	2030	1757	1759	1545	1881	1045	1422	1527	2093	1908	1743	2076	1813	1797	2660	1511	766	1829	2110	1299	1801	628	752	587	444	626	1032	749	1111	827	986	969	612	908	1031	612	735	688	590	650	1002	870
CNAG_01572	584	721	704	922	384	686	517	678	566	443	685	893	245	397	203	771	1310	435	225	285	902	1609	1516	426	629	547	1164	879	634	462	831	1666	1354	1172	1488	914	182	138	1542	1592	196	1130	230	361	193	133	411	1612	320
CNAG_01573	638	1064	1006	1300	304	817	619	663	1519	1212	934	1118	462	639	214	856	1249	637	324	418	436	768	1889	511	1032	748	1690	513	293	360	1389	1109	490	698	899	889	377	381	734	527	253	501	586	731	301	247	822	1847	801
CNAG_01574	4316	5256	2957	3629	3674	6475	6878	7232	7581	5361	4661	5022	4142	5401	5640	14183	9687	5435	2695	4305	8076	14113	3295	3486	6033	5608	10357	9281	2330	2582	3031	1914	2797	3710	2202	1997	2676	3091	4387	3361	2218	2481	1075	1573	497	459	1530	2963	1735
CNAG_01575	12866	8796	12133	10608	10950	8246	11003	11428	14250	5187	9280	9122	10269	11863	6389	9234	6841	9679	7238	8158	9635	9582	6787	10481	9361	9318	5230	7087	2437	3022	2807	2928	3276	4689	4477	3918	6436	7143	2926	2131	3993	5817	1145	969	596	867	1117	1247	1134
CNAG_01576	4773	5439	5368	4724	4182	8386	5794	5990	4104	3645	6081	5216	2551	4115	2981	3035	4795	4495	4185	4126	4761	4529	4068	4274	4300	4310	2963	2727	3361	3690	4875	6177	4140	7851	3818	5859	4834	4771	6461	4269	3710	4590	426	700	501	365	744	2034	800
CNAG_01577	26727	57682	13102	22808	11037	37309	53305	51647	54340	40289	19217	26519	11444	16073	6348	54223	28711	10258	6971	8604	28344	81058	61836	11357	13836	9521	37035	32179	2294	2317	2745	3016	5094	6531	2067	4988	4988	3103	10633	8451	2703	2809	4177	2948	1028	2461	5047	21651	7995
CNAG_01578	2277.64	2723.99	2214.4	2030.91	2715.22	5282.43	3256.88	3254.9	3203.37	3223.44	3416.19	2571.59	2751.88	3250.65	2285.98	3432.96	2489.63	2262.45	2546.64	2774.57	2542.76	3967.37	2024.06	1742.3	2005.05	2080.62	2855.13	3880.43	335.79	357.44	560.45	413.45	1156.63	1409.17	416.67	777.28	658.78	717	895.23	591.65	994.76	976.27	442.64	434.65	216.45	238.79	854.31	1026.82	557.17
CNAG_01579	2330.36	1745.01	2257.6	2983.09	2270.78	1659.57	2152.12	2225.1	4278.63	1514.56	1506.81	1783.41	2056.12	2249.35	1984.02	2458.04	3128.37	3264.55	2913.36	3387.43	2953.24	3694.63	3770.94	3185.7	3549.95	3553.38	3148.87	2122.57	1948.21	2203.56	2824.55	2040.55	2659.37	2091.83	2014.33	1610.72	3379.22	3670	2743.77	2864.35	2384.24	2999.73	365.36	378.35	217.55	279.21	717.69	855.18	371.83
CNAG_01580	5223	4289	4680	5308	3423	3332	4500	5097	8035	3602	3721	3967	3053	3451	2375	3625	3930	3834	3303	3947	3458	4591	5131	3739	4242	4566	3148	2141	5096	5628	6375	4743	4545	4792	5432	4943	6012	6280	7141	6603	3345	4271	737	1108	1092	889	1016	1906	983
CNAG_01581	18	45	19	14	0	0	45	33	28	34	37	45	0	0	11	15	9	11	0	0	27	24	10	8	21	19	0	0	3	6	4	6	0	0	5	18	8	6	10	8	0	0	4	3	2	3	0	0	4
CNAG_01582	124	171	113	91	228	775	176	173	150	130	194	183	216	481	81	119	113	102	86	98	132	169	90	55	118	107	171	111	24	48	68	41	169	385	46	123	52	68	94	63	84	225	26	26	36	19	27	74	32
CNAG_01583	1668	2126	1765	1633	1106	2696	2085	2100	2165	2036	2272	2046	999	1654	2118	2408	2304	3170	1922	2065	2601	3232	2220	2216	2421	2474	2289	2651	657	867	1253	1410	1037	1816	747	1940	1286	1409	1510	1122	803	1182	550	895	617	445	868	2119	1007
CNAG_01584	4929	4763	5179	3642.23	1584.14	3184.14	4480.21	4342.66	3170.67	3273.68	4423.24	3177.56	1604.16	2260	4508.53	2969.4	2524.21	5378.48	3221.16	3365.37	5713.71	3605.19	1576.42	3902.49	3245.58	4021	1179.21	1908.92	1440	1799.47	1701	2780	1264	2599.39	1962	5694.79	4666	5035	1450	914	1811	2157.41	436	324.39	222	303	564	616	360
CNAG_01585	7915	6258	8824	5196.77	3981.86	7911.86	7093.12	6438.34	2599.33	2711.32	5811.76	3386.44	3532.84	4083	8744.47	4889.6	3857.79	11731.5	6961.84	6321.63	10965.3	6594.81	2413.58	11526.2	5635.42	5910	1794.79	3531.08	554	836.53	724	835	964	1654.61	1118	3561.21	1115	1380	132	116	1299	1257.59	385	206.61	95	169	688	207	297
CNAG_01586	11994	17585	13837	14012	13801	25728	20979.7	21000	29211	29990	26052	23385	13398	16808	6252	16086	14209	8790	6108	7023	10326	16215	17083	8184.32	10494	8903	9808	6781	4459	4939	9499	10710	9625	13844	5990	12943	8132	8192	17999	13133	7892	9759	1171	1479	819	601	2853	4312	2093
CNAG_01587	1300	2324	1526	1571	1509	3308	2560	2422	2404	2826	2604	2620	1417	1773	1300	1860	1827	1529	1423	1522	1611	1810	2120	1296	1665	1778	1420	1164	270	390	756	1086	884	1278	301	1370	684	743	1105	806	615	530	369	578	372	243	702	1588	632
CNAG_01588	37418	42951	54206	43663	5582	19503	41038	38056	37557	41562	38324	30367	18560	24954	39377	23965	25770	51197	10768	12076	32343	26116	18290	28750	26535	31276	17170	26250	8515	11305	21192	34909	3217	8796	16423	59725	24346	28250	7058	4636	15482	16290	3949	4407	5290	3720	2284	2302	4853
CNAG_01590	1761	2202	1597	1457	1783	3626	2974	2851	2569	2531	2818	2732	1246	2040	674	1488	1103	893	1024	1110	1262	1764	1203	719	1236	1207	1369	1199	475	543	642	605	862	1600	690	987	603	606	1030	795	658	793	272	310	109	162	400	521	327
CNAG_01591	1176	1624	1173	1647	1132	1597	1772	1804	2563	1389	1141	1688	1193	1548	1077	1992	1766	1773	1588	1972	1712	2691	2473	1215	1852	1824	2089	1509	1280	1453	1697	1490	1520	1776	1091	1245	2238	2214	2469	2132	1308	1567	439	442	303	286	518	1240	486
CNAG_01592	31	74	65	78	42	156	101	99	282	240	143	127	31	71	55	120	188	81	32	55	74	144	374	80	165	164	62	63	18	23	62	218	48	92	30	171	129	104	237	171	22	25	5	10	12	12	20	29	11
CNAG_01593	900	1236	698	733	992	2031	1812	1812	1628	1614	1840	1766	734	937	1049	3714	2510	822	1124	1603	1521	4297	2317	656	1287	1283	1753	2023	117	135	129	270	260	406	147	430	223	216	634	470	122	108	508	325	112	324	974	610	555
CNAG_01594	719	642	622	569	858	902	634	676	1709	808	1196	1076	386	485	1678	12576	6641	2546	1924	4654	4420	13299	6661	3508	5328.84	3338	9794	8704	969	1254	1221	1975	1105	1224	674	914	2202	2052	1599	1163	569	1015	1985	1899	2347	2862	1750	2179	2516
CNAG_01595	522	1047	397	559	447	1101	889	833	794	869	768	936	424	668	432	858	589	542	592	622	673	889	1060	304	637.16	652	585	433	154	264	354	385	383	562	137	447	302	371	547	433	209	238	137	250	132	115	187	497	190
CNAG_01596	1446	2171	1090	1058	1016	2692	2404	2149	2143	2285	2220	2052	876	1364	400	2101	862	411	381	561	832	1409	1591	345	364	421.29	1040	1043	309	353	423	406	482	923	403.36	575	349	364	952	582	339	398	290	272	110	196	421	422	376
CNAG_01597	884	1140	1042	990	647	1416	1245	1233	1217	1331	1275	1080	880	1169	662	825	947	931	611	681	808	840	746	656	685	737.71	602	582	343	392	745	827	596	861	506.64	909	563	639	761	505	676	784	56	115	115	58	102	287	122
CNAG_01598	1990	2898	2016	1868	1813	4871	3791	3561	3299	3333	3886	3474	1444	2261	1887	3419	1562	1481	759	955	2705	3564	2296	1161	1942	1836	1831	1695	154	237	328	617	365	896	273	856	383	391	873	567	204	295	376	352	123	155	463	647	523
CNAG_01599	991.22	1295.55	857.62	834.8	843.14	1640.62	1705.07	1635.96	1534.17	1262.35	1547.4	1510.46	670.94	1018.11	356.27	1093.72	907.52	720.26	547.12	646.02	1091.36	1643.46	1001.16	510.28	819.83	909.59	728.34	489.39	530.09	552.35	617.04	501.41	662.48	1139.97	675.21	770.55	717.74	740.61	1332.14	907.57	457.57	643.92	162.27	253.7	172.43	128.89	228.55	297.19	233.27
CNAG_01600	906.78	1480.45	747.38	767.2	747.86	2038.38	2524.93	2411.04	2197.83	1810.65	1838.6	1635.54	458.06	788.89	995.73	3309.28	1824.48	884.74	823.88	1124.98	2274.64	4122.54	2267.84	841.72	1262.17	1306.41	2210.66	1768.61	351.91	367.65	346.96	474.59	389.52	683.03	370.79	761.45	428.26	560.39	761.86	505.43	180.43	234.08	571.73	340.3	215.57	258.11	609.45	674.81	687.73
CNAG_01601	364	692	962	1276	175	470	632	680	823	648	367	541	253	351	1336	938	1336	14145	742	858	935	1470	1176	689	1055	1269	6745	8846	1404	1342	2277	1709	1059	1386	2108	2055	2078	2391	2181	1733	816	1170	3297	7473	12288	7972	1294	2792	3169
CNAG_01602	1137	1551	1357	1264	539	1222	1456	1448	1789	1690	1475	1282	357	497	2266	2098	2409	3462	1087	1080	2318	2850	1230	2073	2600	2957	917	1064	477	624	838	555	328	468	447	698	521	645	374	301	211	207	1365	2412	2253	1286	594	1012	2096
CNAG_01603	2856	6259	2513	3574	1548	4167	8661	8162	7593	6157	1397	1852	2111	3023	1785	4034	3729	1814	1928	2124	6576	10222	8909	1242	2710	3015	2653	2227	3026	3804	4919	4480	2978	4965	2609	6084	2135	2626	3940	3584	1999	2001	637	1262	873	410	563	1960	1579
CNAG_01604	624	1003	402	479	246	944	1029	953	1086	1173	1127	1099	673	918	647	833	277	447	452	555	907	884	610	524	673	647	1059	1257	298	375	328	328	628	1007	587	1190	819	960	909	605	862	955	245	359	58	44	565	892	289
CNAG_01605	1091	1494	295	297	738	1566	1101	1093	544	426	1675	1367	1060	1391	804	747	169	272	991	1005	975	906	398	354	890	954	1509	1501	123	204	48	61	907	1528	349	608	157	172	412	370	872	755	305	648	65	53	561	1377	371
CNAG_01606	0	0	0	0	0	0	0	1	0	1	0	0	0	0	1	0	0	1	0	0	1	0	0	1	1	0	1	1	0	0	0	0	0	0	0	1	0	0	0	0	0	0	0	1	0	0	0	1	0
CNAG_01607	897	1325	745	742	534	1372	1611	1648	1685	2004	2281	1988	731	1256	521	898	709	528	364	352	795	1046	931	459	755	841	694	643	377	495	503	565	414	797	373	791	791	806	1493	937	467	508	92	138	62	69	131	174	146
CNAG_01608	214	333	176	237	143	380	278	295	507	395	334	405	171	227	402	2029	1168	564	433	689	739	2365	1335	292	732	600	1023	1108	60	76	56	91	115	153	30	65	54	68	239	148	36	37	507	360	190	341	520	458	448
CNAG_01609	3399.76	4638.37	2476.03	2938.59	2608.87	4529.22	5961.91	5910.93	7434.25	6182.25	3364.66	2928.14	3137.79	4118.09	1414.51	2152.16	1464.63	1673.49	1333.14	1392.2	3136.11	3436.02	2732.93	1844.98	2042.97	1870.03	1959.08	1562.56	1342.84	1545.06	2161.17	1966.42	2418.02	3667.83	1860.74	2766.33	2441.58	2616.44	3892.09	3026.76	2232.14	2929.26	299.7	401.45	217.42	226.39	334.66	895.28	439.13
CNAG_01610	5777.24	4472.63	2959.97	3126.41	3318.13	3696.78	5664.09	5515.07	3352.75	2027.75	4967.34	4555.86	3424.21	4652.91	5353.49	6337.84	4077.37	5068.51	4108.86	4454.8	7908.89	7569.98	3567.07	4209.02	5665.03	5714.97	3264.92	3842.44	3198.16	3562.94	3297.83	2732.58	3869.98	4948.17	6599.26	6262.67	4050.42	4477.56	4152.91	3479.24	4906.86	6598.74	633.3	480.55	419.58	384.61	880.34	1519.72	914.87
[truncated: 5,526 more rows]
[truncated: 12 more columns]

## Sheet: Table_S2
Table_S2. DEG comparison sets
[truncated: 22 more rows]
[truncated: 56 more columns]

## Sheet: Table_S3a
Table_S3a. Lineage DEGs between VNI and VNB (H99) - CSF
[truncated: 274 more rows]

[truncated: 24 more sheets: Table_S3b, Table_S3c, Table_S3d, Table_S3e, Table_S4, Table_S5a, Table_S5b, Table_S5c, Table_S6a, Table_S6b, Table_S6c, Table_S6d, Table_S7, Table_S8a, Table_S8b, Table_S8c, Table_S8d, Table_S8e, Table_S9, Table_S10a …]
